# Supplementary material for: A CRISPR/Cas13-based approach demonstrates biological relevance of vlinc class of long non-coding RNAs in anticancer drug response
Source: Sci Rep. 2020 Feb 4;10:1794. doi: 10.1038/s41598-020-58104-5 (PMC7000768; doi:10.1038/s41598-020-58104-5)
Supplement: Supplementary file 1 — Supplementary Tables. [file 41598_2020_58104_MOESM1_ESM.xlsx]

## Sheet: S1
Supplementary Table 1: gRNA sequence and RT-qPCR primers of genes and vlincRNAs used in transient transfection assays
Genes/vlincRNAs*	vlincRNA gene ID**	Ensembl ID	Chr.	Start_HG19	End_HG19	Strand	gRNA sequence (5'-3')	RT-qPCR primers	Forward primer sequence (5'-3')	Reverse primer sequence (5'-3')
KRAS		ENSG00000133703					TATAATGGTGAATATCTTCAAATGATTT	KRAS-F/R	GGCTCAGGACTTAGCAAGAA	GGATCTCCCTCACCAATGTATAA
ID-372	45		chr7	156285302	156430936	-	CACAACAAGGTGAGTTTCCTTAACGCTG	ID-372-F/R	GGAAGAGCTGTCTGCATTATCT	CTTCTGACCTTCATTGTCATTTGG
ID332	798		chr7	20874947	20980108	+	CTGATCATTTACATCCCAAAGTGACTGA	ID332-F/R	AGAGAATGGACCACACTAGGA	CCAGCAGTCTGGCTTACATATT
ID30	1250		chrX	97828579	97894019	+	CTTTCTGCATTCAGGCTACCAGTCATCA	ID30-F/R	TGTTCTCTGTGGCACTCTTATC	GCCAATAACCTCTACCATACCC
ID-604	404		chr3	187077656	187130291	-	ATTAGTTCATGATTATGATAGTTGTTGC	ID-604-F/R	CTGGAGGTAGAGATCGTTGTTTC	AATGGGAAGCATGAGGGAATAG
Gluc							TCAGGGCAAACAGAACTTTGACTCCCAT
* Supplementary Table 1 (tab “Non_overlapping_human_vlincRNAs” ) from St Laurent G, Shtokalo D, Dong B, Tackett M, Fan X, Lazorthes S, Nicolas E, Sang N, Triche T, McCaffrey T, et al: VlincRNAs controlled by retroviral elements are a hallmark of pluripotency and cancer. Genome Biology 2013, 14:R73.
** Laurent GS, Vyatkin Y, Antonets D, R M, Qi Y, Saik O, Shtokalo D, De Hoon MJ, Kawaji H, Itoh M, et al: Functional annotation of the vlinc class of non-coding RNAs using systems biology approach. Nucleic Acids Res 2016, 44(7):3233-3252.

## Sheet: S2
Supplementary Table 2: Expression fold change of genes and vlincRNAs under drug treatment
Genes/vlincRNAs*	vlincRNA gene ID**	Ensembl ID	Chr.	Start_HG19	End_HG19	Strand	Expression_fold_change (log2)
							Imatinib_3h	Imatinib_6h	Mirin_3h	Mirin_6h	Etoposide_3h	Etoposide_6h
ATM		ENSG00000149311					0.145417	1.02768	0.293296	0.111998	0.028425	-0.392949
ATR		ENSG00000175054					-0.154925	-0.43719	0.389562	0.470443	-0.219637	-0.762101
BCR		ENSG00000186716					0.204292	0.0436574	-0.32332	-0.568623	-0.637557	-0.530274
EIF4A3		ENSG00000141543					-0.20891	-0.50757	-0.0711412	0.147221	0.159376	0.410608
PRKDC		ENSG00000253729					-0.050908	0.0633669	0.348863	0.133188	0.00619108	-0.444566
MRE11		ENSG00000020922					-0.487737	-0.207354	0.0391642	-0.0499691	-0.0797822	-0.270569
ZMAT3		ENSG00000172667					-0.427818	-0.620674	0.189901	0.322892	0.125802	-0.264053
AMFR		ENSG00000159461					-0.232797	0.0556216	-0.0740819	-0.0461419	-0.306776	-0.325558
FBXO44		ENSG00000132879					0.729643	0.694826	-0.298413	0.160161	0.218184	0.730623
LNPEP		ENSG00000113441					-0.0261801	0.119242	0.112099	-0.327264	0.227704	-0.413106
ID-235			chr14	34323657	34393065	-	-0.650308	0.0589772	1.36627	1.55023	1.6503	0.607407
ID271	1150		chr18	975970	1287509	+	0.612413	1.22625	0.860801	0.0959544	1.79937	0.342142
ID673	1384		chr2	184027882	184427067	+	0.212905	0.366529	2.76269	1.74602	1.90441	-0.518011
ID-698	637		chr2	240809132	240868894	-	0.203294	0.715409	0.988242	1.75469	-0.26632	-1.44586
ID-837	131		chr8	129770704	129903749	-	0.000414688	0.00668612	0.359092	0.0845646	-0.0101108	0.200502
ID-838	132		chr8	129929031	130165852	-	5.7884	0.600204	6.54785	6.25695	3.72242	1.0908
ID-755	639		chr9	2657456	2797645	-	-0.672279	-0.380473	2.0825	2.01899	0.855759	-1.27372
ID25			chrX	80554606	80685447	+	0.75551	1.58086	2.26903	2.09294	1.36634	-0.0835835
ID-223	421		chr15	96093441	96181512	-	0.595487	0.722904	0.378856	-0.44956	2.13314	0.655178
ID274			chr18	6683330	6787770	+	0.800562	1.61218	0.463098	-0.0660849	1.69716	0.798852
ID-738			chr1	192843721	192980927	-	0.308113	0.767858	3.10435	2.17544	2.23181	0.187169
ID681	1392		chr2	194771825	194836089	+	0.988326	1.02502	0.940383	-0.776491	3.18798	0.778069
ID-604	404		chr3	187077656	187130291	-	0.756595	2.23852	-0.229059	0.346834	2.84949	2.64723
ID-412	271		chr6	140381191	140469593	-	0.530658	0.826092	1.64138	0.968207	2.23733	0.746971
ID368			chr7	141503741	141618561	+	0.540717	0.875562	4.12265	3.504	4.88135	1.75162
ID-358	33		chr7	117752908	117824044	-	0.427873	1.25486	0.618849	-0.112967	2.46871	1.33756
ID-320			chr7	7033561	7110179	-	0.398971	1.60996	-0.919576	-2.23589	1.77448	0.619199
ID768			chr9	114432724	114584904	+	0.85272	1.13676	3.26093	2.71478	3.79672	1.63499
ID-47			chrX	135882848	135933447	-	0.314931	0.294079	3.39469	3.33187	1.75027	1.07232
ID-715	150		chr1	89915573	89991036	-	-0.0577043	0.440521	1.36269	1.15377	1.27008	0.531265
ID-687			chr2	200826701	200879840	-	0.109232	0.291628	0.255205	-0.605869	0.272919	-0.929809
ID-69	687		chr13	64872328	64928775	-	0.736865	0.766761	1.69663	-0.554554	3.06233	0.154124
ID-73	691		chr13	70060395	70258274	-	1.15464	1.71072	0.187386	-1.77867	0.775955	-1.32951
ID-556	361		chr3	43671435	43733287	-	0.761035	2.0578	0.0720907	-0.422847	-0.070887	-1.23191
ID328			chr7	16325729	16411098	+	0.473461	1.10761	1.42888	-0.44001	0.825902	-1.93157
* Supplementary Table 1 (tab “Non_overlapping_human_vlincRNAs” ) from St Laurent G, Shtokalo D, Dong B, Tackett M, Fan X, Lazorthes S, Nicolas E, Sang N, Triche T, McCaffrey T, et al: VlincRNAs controlled by retroviral elements are a hallmark of pluripotency and cancer. Genome Biology 2013, 14:R73.
** Laurent GS, Vyatkin Y, Antonets D, R M, Qi Y, Saik O, Shtokalo D, De Hoon MJ, Kawaji H, Itoh M, et al: Functional annotation of the vlinc class of non-coding RNAs using systems biology approach. Nucleic Acids Res 2016, 44(7):3233-3252.

## Sheet: S3
Supplementary Table 3: gRNA list
gRNA*	gRNA_sequence (5'-3')
ATM-1	GTAGTATGTTGCTACAATCAGCTCCGTA
ATM-2	ACCTACTTACTGTACCTGGTGACAGATA
ATM-3	AATGCAACTTCCGTAAGGCATCGTAACA
ATM-4	ACCTTGGTACAGTTGCTCAAGCAACGTG
ATM-5	ATGACTGATCCTCCACCTCCATTAGATT
ATR-1	CTCGGCTATTATCAGCATACGCAAGGTA
ATR-2	CCAGACAAGCATGATCCAGGCAGCGAAC
ATR-3	TTCGCACGTCAGCATTCTGGCATGGAGT
ATR-4	AATCGGCTCATGACCACTGGCCATTCCA
ATR-5	CATGCTGAGGCTGCGAGGCACTAGTCAA
BCR-ABL-1	ACGTCTGCAGGTAGATCATGCGGAAGCG
BCR-ABL-2	TTGCGGATCCGCTCGAAGTTGGACCTGA
BCR-ABL-3	AAGTCCTCCTCGCTGGAGGTGAGGTTCT
BCR-ABL-4	AGTGCCTCCAGGTGGCTCAGGTAAGTCT
BCR-ABL-5	TGGCAACTCCGTAGTTGTCCACGAAGGC
EIF4A3-1	CTCATCAATCTGAGTGGAATAGTACTGC
EIF4A3-2	CTCCATGCATTGAGGATACAGTGAAGTT
EIF4A3-3	TGTTGCAGAAGATGACCGCCTGAGTGAT
EIF4A3-4	CAATGCAGGCATGGCACTGGACATTCAT
EIF4A3-5	ATCGTGGCCGTGGTCGCCATGATTCAGA
PRKDC-1	TTAGCTGGATGCAAGTTAGCCGCTGGAT
PRKDC-2	CCTGAAGCACGGTGGTCTTCAGATTCAG
PRKDC-3	AACTGTCTATCTGCATCACCACGAGGTG
PRKDC-4	CACGTAGTTGTCCAGAAGGCAGGTGCTA
PRKDC-5	CCTTCAGACATCCTGCCAGAACAGGTAG
MRE11A-1	CATCTGATTCATCTACCTCAATCACCTG
MRE11A-2	AGAAGTAACCACTGAGCTTCCAGGTTGT
MRE11A-3	TGTTGAGGTTGCCATCTTGATAGTTCAC
ZMAT3-1	GGACTGGAACAACTGGAGTAGCTGCAGG
ZMAT3-2	ACATTGCTCATTCTAGCAGGAGGAGGAC
ZMAT3-3	GTGGTGGAAGCTGCAAGGTTCCTGTAGA
AMFR-1	GGAGTTGCTGGCCTGCGTAATGCCAAGA
AMFR-2	CTTGTTCTAGCCAGGAACGAAGACAGGA
AMFR-3	ACAGTCGTCATTGTTGACAGCCAGCTCC
AMFR-4	AAGATGACCAGGCTGGCCATGGATAACC
AMFR-5	CACTGGATGAGCTTAGCCACCAACATCA
FBXO44-1	AAGTAGAAGATCTTCCAGTCGGCCACGG
FBXO44-2	CCACCTTCCACTCATCGCCTCCATTCAC
FBXO44-3	ACTCACCAGTCCTTGACCTCGATGTCCG
LNPEP-1	CTGAGCTTCTATTCATGAAGGACATGCC
LNPEP-2	GTAGGCTGAGTTCATAGCGTAGTGGCAC
LNPEP-3	CAAGGAACAGAACAGTACCTTAGGCATA
LNPEP-4	GTCCATCATCTAGAACGACTGATGACTT
LNPEP-5	AACAGCCTTGGTTGCTAATACCTGGTGG
ID-235-1	GAGCAAGGCCATCACCACTACTGGATCA
ID-235-2	AAGTCCTTCCATGGCAGGTGAAGGCATT
ID-235-3	AGAATAAGCAGGCACCATGTCTGCAATG
ID-235-4	TTCTGCTGGTGCCAATCCAGTGACAGGA
ID-235-5	CCTCAGCAAGGATCAGAAGAATCCAGTA
ID-235-6	ACATAAGGTGACAATGATCGCAGCAGTG
ID-235-7	TCTGATTAAGGTGGTCCAGGACAAGATT
ID-235-8	CCAAGACAATAGTCAGTAACCAGTGATG
ID-235-9	TTCCAGGCTTGAACATACTGTAGCAAGG
ID-235-10	GGCAGTCAGGCATCTGATGGAGGAACGA
ID271-1	CTAATGTTCTGAGGAATCCTGCTTCCAA
ID271-2	AATGAGGTAGACTGAGGAGGACGAATGT
ID271-3	TTATGACTGGTCCAGACTCAAGTAGCAA
ID271-4	AGTAGTCTTGTCAGGCCTGGTAAGATGG
ID271-5	CTGCTGCACCTTGCCTACCATCTAACTT
ID271-6	AATGTCTGAGGCAGATGCCAGTCCTGAA
ID271-7	CAATGATCAAGGCATCTGGCATTAGTGA
ID271-8	AATGCTGGTCAGTCATCTAGTCTGTCTT
ID271-9	CGGTTAGAAGCTGTAGGAACAGACTAAT
ID271-10	CATGTTCCAAGCCTTGGTCTAACTGACC
ID673-1	GCCTCAGATGGAGGTAGGTCTTACTGAG
ID673-2	CGGAAGTAGCGTATCTATTGTAGCTAAC
ID673-3	AATCAGGAGCCAGACCAGAAGTTCCTAA
ID673-4	TGGAATGTTATGCAGTAGGTGACGGTAA
ID673-5	GACTGTTAGACCATGTCTAACAGTCCAC
ID673-6	CTGTATGGAATCCATTCTACAACAGCAG
ID673-7	GAATGTCCTAGCTGTCCTAATAGAACTC
ID673-8	TGTCTGGCCTCACCAACTACTGCAGCAA
ID673-9	AGTCTTAGTTGCAATCGTCAGTGCCTCC
ID673-10	ATAGGAAGCTCGCCGATTCGGAATGTCT
ID-698-1	AGCTGGCCTCCAGGCTGTAGCTGATAGT
ID-698-2	ATCTGGCAGGCTGCATGTTCCAGCACCT
ID-698-3	AGGAACTGAGGCGGACGTGGACTTAGCA
ID-698-4	GGAAGATGGCAGCTATGGCAGGTACCAG
ID-698-5	ATCAGGATAGCCACGGTCCAAGGCCTGA
ID-698-6	TGTAGGTAGGCGAGTGAGCTGCACCTCA
ID-698-7	GGTCAGACATTAGTGAGGTTCTATGGAT
ID-698-8	CCTACCTCCACCTTCCATGACAGGTACA
ID-698-9	AAGGACAATGATTACCATGAGGCTGCAA
ID-698-10	CACCGATGACTGAGTTGTCGAAGGTGGT
ID-837-1	GGTACATGGAGGCTGGCACTGTTGTAGA
ID-837-2	CCACTGCGATGAGTTACTACCTCCTAAT
ID-837-3	CTCCACTATTAACTTCCTCAACCACCTC
ID-837-4	TATTCCTGGAAGTCAGGAGTGGCAGATA
ID-837-5	CTCCTGGCCTACTGATCAGGTAGAAGCT
ID-837-6	TATCCTCATTAGCTCCTGCTCCTGGCAC
ID-837-7	CAATTCCAACCATAGTGCATGAAGGAAC
ID-837-8	ATACTTGGCTGGACAGTCGTGATTGATA
ID-837-9	GAGCAGCAGAACTACCAGACAACTCATG
ID-837-10	AACTGTCTTCCAATGACCTGACTAATGC
ID-838-1	TCTTAGGAGGTGAAGCCAACCATCAGGC
ID-838-2	TCTTATGTCATTGCAGAAGCCACTGTAC
ID-838-3	GTGGTAGCTAACAGTTATTAGGTGAAGC
ID-838-4	GATGCTACATCTGGAAGGTATTCTTCAG
ID-838-5	GAGGCTGGCTTCATGGCTAATTAATCTT
ID-838-6	AATAAGGATGTACTGACCTGGAACTCAC
ID-838-7	GAGGCCTTCATGATTGTAGCATGTTGCT
ID-838-8	TGTTCAAGCAACTTCTTATGGTCACCAG
ID-838-9	CCTATGATGCACTGGACTTGATAGGTCC
ID-838-10	CCTTCCAGAACAATCATGGTTGCCAGTT
ID-755-1	AATGATAATCGGCATACCTCAGTGCCAA
ID-755-2	GTGCAGACTACGCTCAGTTATCCTTAAT
ID-755-3	TTCTACCAGCTTCAAGGTTCACTACCAA
ID-755-4	GGTTAGGCAAGATCATGCTGAACTGGAA
ID-755-5	AAGCTATCTGGCATTCTAAGGCAGACTC
ID-755-6	TTAGGTGGCTAGGATGAAGTCATCTGAA
ID-755-7	GTGAACCTAGTAGGCAGTAGCTACATCA
ID-755-8	CCAGAAGCCACTTCCTTCCTAGGAAGCC
ID-755-9	ACAGAAGGACTAACTTCCTATCAGTCTG
ID-755-10	TTAGGCTTCAATGCAAGTTCGATCACGT
ID25-1	TCATCTGCTCACTTATCCAGGAAGAAGG
ID25-2	TGGCCATTAACCATGTAGACTGTTGTCC
ID25-3	AGAATAAGTGCTTGTAATGGTAGCAGCC
ID25-4	CCTTCTATGTCAAGAATACTGAGCTGAG
ID25-5	CTAGTAGTATGCTACTGGCCTTGTTGAG
ID25-6	CCACCATCTGCTTGACAGTAATCATTGA
ID25-7	TTCACGTTCCTTAGAATCATCTGGAGTG
ID25-8	GCAGAATAACATTGGTCTAGGCTGTTCT
ID25-9	CATGATAACTGCAGACAGGAATGAGGTT
ID25-10	GCTCAACCATCTTAAGGTCCTCCAATAA
ID-223-1	TTCTGTATGTTAGTACGCAGCTGAGTAC
ID-223-2	CAAGCAAGTGCATTCTGATGTCAACAAC
ID-223-3	TATTCGGAACCTAAGCAGTTCAGTTGCA
ID-223-4	TTACAAGGAATCCTCCTAATTGGCCATG
ID-223-5	TTGACTGTCCTGCACTCAAGGCATCCAC
ID-223-6	CTCGCTCCTCCTATTCAACAGCTACTTC
ID-223-7	ACAAGTCTGTAATCCTAGGACATGCCTT
ID-223-8	GAGCAGCTTCCTTCATCTGCCAGTACGT
ID-223-9	AACTGCTAATGATGCTGCCTCCAATGAA
ID-223-10	TTCACTCAGAATGCAGAAGACAGGTATG
ID274-1	TAGCCAAGCCGATTCGGTGGTCAATGGC
ID274-2	CCATCACCGCTTGATCATACTCATTCGG
ID274-3	TCAGTTGACTCATGCCTGGTCTGCATCT
ID274-4	CATGGATGGAAGTTCCTCCTTCCTACTC
ID274-5	GCTGTTCAAGCTGGTCCTGATAGAACTT
ID274-6	CAAGGTAACAGGAGTTGTATTAAGACGG
ID274-7	CGGCATTGTAATCTTACAAGCTTCCTTC
ID274-8	TCCTCCTGTCTGACCATTAGCTAGACAA
ID274-9	CACTTCCACTATGCTACAGATCACGACA
ID274-10	CATGTAGTGCTGTACTGTATTGTCTGGT
ID-738-1	CCATAACAGGAGTTACTTACCTGGTGCT
ID-738-2	TTCATCAGCCACCTCCAACCAATCAGTA
ID-738-3	CCAATGGAATGTCTGTCATAATGCTTCC
ID-738-4	AAGAACAGTAGCCGCAGTTCAGAAGATT
ID-738-5	CCTTGGTCTGTCAATCTATGGCTGTTAG
ID-738-6	TTAGCCATCAAGGTCTTCCACTCCAACA
ID-738-7	GTGCAATCCAGGCTGGATTCTGTATCTA
ID-738-8	TTCAAGGTACCTCATGTTAGGACAAGCA
ID-738-9	GTGGAACAGAACATGTACCAACCTCAAG
ID-738-10	AAGCAGCAGCAACCTTGTAACCACCATG
ID681-1	GTTGATTGAATGAAGTACCAAGGCCAGA
ID681-2	GGTACTGACTGGTGCATCCTGGAACATT
ID681-3	GCCAATACCTGCAGACATCATACAAGTA
ID681-4	TGTACTCAGTATGGCCACCATTGCAATT
ID681-5	TGTCCGAATCCAGTACTGCAGCCATCAA
ID681-6	TACTAGTACCTATTCAGGCCTGTCACTT
ID681-7	GTTCTTGGATTCTTCTGCTCAGTCATAC
ID681-8	TGACCGGAGCATGTCTGGTGACTATCAA
ID681-9	GCTCAAGCATTAGAATAGTGCTAGCCTT
ID681-10	CTAGATGAACGATAGGATACTGACAGTG
ID-604-1	TGATGGTACATGAGCCGTCACTAGATAG
ID-604-2	TTCCTCAGCATCACCTAACCTGAGGAAC
ID-604-3	CTATCCATCTTCCATGACTTCTGATTGC
ID-604-4	CACCGCTACTAGCTGACTCACTACCTGA
ID-604-5	ACATGTAGCAGCCATTATCAGTGGCCTG
ID-604-6	GGTTCTTGACCTGAAGTCCATGAACTTC
ID-604-7	TGGATCAGGATAATCAAGCTGCTGTTAG
ID-604-8	GAGCTGTCTTCGCATGAATCAACCTCAA
ID-604-9	AACGTGACATTAATGGACTTGCATGGTC
ID-604-10	TTCTTGCCATGATGAAGTGCACTAGCCT
ID-412-1	GCCTGGCAGTCAGCCTTGATTCCTGCAT
ID-412-2	GATGATGATGCATTCTTGGATGGACTAG
ID-412-3	CACCTAATTGATTCAGCCAGATCACTCC
ID-412-4	TTGAGCTCCTCCTCAGCATGCCTGCCTT
ID-412-5	CTTCCTCCTTCACTTCAGTGATTATCAG
ID-412-6	TTCCTTACCTTGCTTGGCATGTCAGAAT
ID-412-7	ATACTGAATCACTGCAGGACCAGCAGGT
ID-412-8	AAGTTGCAGAATTGAGCATAGCTCCTGG
ID-412-9	CACTTAGCATAAGAATGGCACTATGCAC
ID-412-10	TCTGATTGGTGGAGGTGAAGGACAGTAA
ID368-1	ACCTTGAAGTGAATGCTGCTGTCATGAG
ID368-2	AGGACTTGCATCACCTCAGCATCGGTGG
ID368-3	TTGATGCAACCATTGCTGTCCTTATGCC
ID368-4	TCTGCATCTTCCAGGCATACGGAATGAA
ID368-5	GGCTGGCTAGAAGCTGAAGGCAATCTAA
ID368-6	CATAGACCTAATCCTCATGGATCTGTCT
ID368-7	GCTCAGTAACAGCAAGTTATTACGGCAA
ID368-8	GGATTCTAGTCTACAGAAGCACTGGTAA
ID368-9	TGGCCATCTTCATGGCTGTTCCATACTC
ID368-10	GCAGCTCACCGCTAGGCTTCTAGCCATA
ID-358-1	GAGGTTGTTATTGCTGGAGGACAGGTGA
ID-358-2	TTCCAGCTTGATGAGGTTAAGTGGCAAC
ID-358-3	GGCTAGACTCCTGCTCCTAACTCAAGAT
ID-358-4	GACTGAACATGTACCACTACTTGTCATG
ID-358-5	TGGCCATGAGCAATAGTACTTAAGTTGC
ID-358-6	TGTAAGAAGCACTGAACTAGAATCCAGG
ID-358-7	TGAATTCAGACTGAAGATCCTAGTGACC
ID-358-8	TGTAAGTATCACCAGTATGTTCCGTGGC
ID-358-9	TCCTAGGATTCTACTAGAAGTCTGATCC
ID-358-10	AAGGTAGACCATCCTGGCGTGGCAGAAG
ID-320-1	TTCCACGTAGGAGGACATTATTCCAAGT
ID-320-2	TTGCAGTAATTCAGGAGGACCTAGACTA
ID-320-3	TCTGCCTAATACAGCCTGTATGGAAGGT
ID-320-4	CCAACCTTCTGGACCTGGTAATCTGCAG
ID-320-5	AGATCCATTCGCTCATTCCAGTCAGCTA
ID-320-6	AAGGTACAATCTGCATCCAAGGCCACTG
ID-320-7	AATGCTCCTGGACAATCTGACTACAGTT
ID-320-8	AATTGGAAGAACCAGAACAACTGAAGGC
ID-320-9	AACATCCATCTGCTACGGACAGCAGCGA
ID-320-10	TCTTCCTTGCTTATTGCACTTCAGCAGC
ID768-1	GAATGACAGTTAAGTTGAAGCCATGAGG
ID768-2	CTCAGCTAAGCTGAAGCTACCACTTCTT
ID768-3	CATAACCAATCCACCATTCTTGTCTGCC
ID768-4	CATTGCTGGTGATAGTGATGCTCACCTC
ID768-5	AACTTGGCTAAGCAGCTTCCTACCTTCC
ID768-6	GAAGAACCAAGGTCCTGTCGTCATTAAT
ID768-7	GCAGTATTATTAGCTCCATTCTGGTGGA
ID768-8	GTCTATCAGATGAGTCTGAAGGCCTCAC
ID768-9	CTTCATACAATCAGACCAGCTACTGGAA
ID768-10	GTAGAAGCAACTGCCTTGATAATTCGAC
ID-47-1	GTAGTTGCTAGTAATCTGTAGGTACCAG
ID-47-2	CTCACTTGTACTCGGCCAGTAATCCAGA
ID-47-3	GGAACAACTGTCTAGTCCTCCTGCAGTG
ID-47-4	CCAAGTTCATAGGCCTGCCAACCATAAG
ID-47-5	AATCTAACTGCCACCACGTTCCTGGTAA
ID-47-6	AAGCATAAGCTTCCGAAGCTGCATGATA
ID-47-7	TCCATAACCTGAATTAACCTGTCACCAG
ID-47-8	TGTAGATGATAAGACCTCCTGGAGGTGG
ID-47-9	TCCAGCCACTGCTGACATCGAGCAGACA
ID-47-10	GGATACAGGAGGCCGGACAATAAGAAGC
ID-715-1	CCAGAATCACTGGATCTGTATCCAGGTT
ID-715-2	TATGCAGACTTGGCAACTGGACAGTATT
ID-715-3	TTCCTGACTAACCTCCTTGTCTGTATTC
ID-715-4	ACAATTGGTCATCTAGCAGCAGATACCA
ID-715-5	TGAGGTAGGATTAGATTCTTGCAACAGC
ID-715-6	GTATGGATGCAAGAACTCAGAAGGAATG
ID-715-7	GAGGAGGTAAGACATCTGCAGTTAAGCA
ID-715-8	TATCATAAGGTAGCCAGGCTACATTCAG
ID-715-9	CTCCTATCTAGACTATTAATGGCTTGCC
ID-715-10	AATGGATGCATTCAGTATGAGGAACCTC
ID-687-1	TTCTAGTGCTTGGATGGATGTCAAGATG
ID-687-2	TCTAGTGAGCTTCAGGCTTCATCCTGTA
ID-687-3	TCCTTAGGATTATGCATCTGAATGGCTG
ID-687-4	TAACAACAGGCATTAAGTTAGGTGCTGG
ID-687-5	TTCCGCCACTGCAAGGCTTCCAATGTTA
ID-687-6	AGGAGCTCCTGCCATAGGCCTGAAGCTT
ID-687-7	ACAGAACCTGAAGCCAGGAATCAGCAAG
ID-687-8	GCAATGCCAGTTCTAAGTAGAACTATGG
ID-687-9	GAGGTGCATCTTGCAGACATAGCAATGG
ID-687-10	GAGGCTAGTTCAAGCTTGCTTGCATAGT
ID-69-1	TGTCACTACATAATGCAATCAGGCAAGG
ID-69-2	AACAGACGGTGATGACAGATCTGGAATT
ID-69-3	ACTGGTGACTTAACATACAGGATGAACC
ID-69-4	ATTGCTGAAGTCAATAGCACTCATGCTG
ID-69-5	TTATCAACCTTCCAACTAGCCTAGTTGC
ID-69-6	TTCGACCTTAGAATTAGGAGGAACTAGG
ID-69-7	ATCAACCAGCGTAATCACCTGATGTTAC
ID-69-8	CCATAGCAGAATCGTCAAGACAGATCTG
ID-69-9	ATTCTTCCATGAACCTCAAGGTCTAAGG
ID-69-10	TCTAACAGTTCCATGGCTATTACTAGCG
ID-73-1	GGTTCTGATGACAGGAATAGTCTTATGG
ID-73-2	TAAGTGATAGATTGCAGAAGGCAGTAGG
ID-73-3	CACTGCAGCTTCTGGTAAGCTCCTTGTC
ID-73-4	AATGAGTTGGCTGCAGTCTATTCCAAGC
ID-73-5	TTATGGTAGCTCCTAGACATTGCCACTT
ID-73-6	TTCCAGCTACTAGTGCCTACTATTGGAA
ID-73-7	GGCACTTAGCAGACATCTTAGCTGGCAT
ID-73-8	GTCTAGTTCTTGGCTTCTAGTCATCTTG
ID-73-9	CTTCTACTACTGACTATTCAGAAGCAGG
ID-73-10	CCTAGTTGTAGATAGATGTTGAGCACTG
ID-556-1	CTCATTGTATGCAACGCCAGGAACTGAT
ID-556-2	TATTACCAACTGCCGCCGCTGATAAGGA
ID-556-3	TTGCTTGATTACCTGGATGGCACTTATG
ID-556-4	TGATGAGCGAATTGATCACTGATGAGTC
ID-556-5	GAAGTCACTACAGCTGATTGATGTTCAG
ID-556-6	ATGTAAGCACTGCTCAACCAGGTAATTG
ID-556-7	GGATAGGTGGATGGCCAATTCTAGCTTG
ID-556-8	GAGTTGAGGAAGATCATGAAGTCCTGTA
ID-556-9	GAGCAGTGCTCAACTGACTGAAGGCTCC
ID-556-10	GCGGCTTCCGTCTACAGGTACTACCTGT
ID328-1	ATGGTACTTGAGGTGGACCTTATTGGAG
ID328-2	TGAGGCTCGATGGAAGAATTGCATGGTG
ID328-3	AGTAATGCCTTGTTGGTTGTCCTTCCTT
ID328-4	TCCTCATGAGTCACCAACCTTGGAACTT
ID328-5	GCAACTGTCAAGTTATCCTCATGCCATA
ID328-6	GGTAACAGATGCCAGTGGTAACATACTT
ID328-7	CTGAACCTGCATTCTGAGTGCATCAATT
ID328-8	GTCGGTACATTAGATAGCATCTTCCATG
ID328-9	GTTGGCAGGTTACATTACAAGGAACAGA
ID328-10	ACCTGGCACTCACCTAGTTCAGCTCATT
ATM-1-non	GTAGTATGTTGACGCAATCAGCTCCGTA
ATM-2-non	ACCTACTTACTTCGCCTGGTGACAGATA
ATM-3-non	AATGCAACTTCATCAAGGCATCGTAACA
ATM-4-non	ACCTTGGTACATCCGCTCAAGCAACGTG
ATM-5-non	ATGACTGATCCCAAACCTCCATTAGATT
ATR-1-non	CTCGGCTATTACAGGCATACGCAAGGTA
ATR-2-non	CCAGACAAGCACTGTCCAGGCAGCGAAC
ATR-3-non	TTCGCACGTCATAGTTCTGGCATGGAGT
ATR-4-non	AATCGGCTCATTGACACTGGCCATTCCA
ATR-5-non	CATGCTGAGGCCTAGAGGCACTAGTCAA
BCR-ABL-1-non	ACGTCTGCAGGCGTATCATGCGGAAGCG
BCR-ABL-2-non	TTGCGGATCCGACAGAAGTTGGACCTGA
BCR-ABL-3-non	AAGTCCTCCTCTACGGAGGTGAGGTTCT
BCR-ABL-4-non	AGTGCCTCCAGTCTGCTCAGGTAAGTCT
BCR-ABL-5-non	TGGCAACTCCGCGTTTGTCCACGAAGGC
EIF4A3-1-non	CTCATCAATCTTGTTGGAATAGTACTGC
EIF4A3-2-non	CTCCATGCATTTGTGATACAGTGAAGTT
EIF4A3-3-non	TGTTGCAGAAGGCTACCGCCTGAGTGAT
EIF4A3-4-non	CAATGCAGGCACTTCACTGGACATTCAT
EIF4A3-5-non	ATCGTGGCCGTTTCCGCCATGATTCAGA
PRKDC-1-non	TTAGCTGGATGAGGGTTAGCCGCTGGAT
PRKDC-2-non	CCTGAAGCACGTCTGTCTTCAGATTCAG
PRKDC-3-non	AACTGTCTATCCTAATCACCACGAGGTG
PRKDC-4-non	CACGTAGTTGTAAGGAAGGCAGGTGCTA
PRKDC-5-non	CCTTCAGACATAACGCCAGAACAGGTAG
MRE11A-1-non	CATCTGATTCACACACCTCAATCACCTG
MRE11A-2-non	AGAAGTAACCAACTAGCTTCCAGGTTGT
MRE11A-3-non	TGTTGAGGTTGAAGTCTTGATAGTTCAC
ZMAT3-1-non	GGACTGGAACAGACGGAGTAGCTGCAGG
ZMAT3-2-non	ACATTGCTCATCACAGCAGGAGGAGGAC
ZMAT3-3-non	GTGGTGGAAGCCTAAAGGTTCCTGTAGA
AMFR-1-non	GGAGTTGCTGGAACGCGTAATGCCAAGA
AMFR-2-non	CTTGTTCTAGCAGTGAACGAAGACAGGA
AMFR-3-non	ACAGTCGTCATCTCTGACAGCCAGCTCC
AMFR-4-non	AAGATGACCAGTACGGCCATGGATAACC
AMFR-5-non	CACTGGATGAGACCAGCCACCAACATCA
FBXO44-1-non	AAGTAGAAGATACCCCAGTCGGCCACGG
FBXO44-2-non	CCACCTTCCACCAGTCGCCTCCATTCAC
FBXO44-3-non	ACTCACCAGTCACCGACCTCGATGTCCG
LNPEP-1-non	CTGAGCTTCTACCAATGAAGGACATGCC
LNPEP-2-non	GTAGGCTGAGTCAGTAGCGTAGTGGCAC
LNPEP-3-non	CAAGGAACAGAGAGGTACCTTAGGCATA
LNPEP-4-non	GTCCATCATCTGTGACGACTGATGACTT
LNPEP-5-non	AACAGCCTTGGCCTCTAATACCTGGTGG
ID-235-1-non	GAGCAAGGCCACAGCCACTACTGGATCA
ID-235-2-non	AAGTCCTTCCACTTCAGGTGAAGGCATT
ID-235-3-non	AGAATAAGCAGTAGCCATGTCTGCAATG
ID-235-4-non	TTCTGCTGGTGAAGATCCAGTGACAGGA
ID-235-5-non	CCTCAGCAAGGGCAAGAAGAATCCAGTA
ID-235-6-non	ACATAAGGTGAAGGTGATCGCAGCAGTG
ID-235-7-non	TCTGATTAAGGCTTTCCAGGACAAGATT
ID-235-8-non	CCAAGACAATATCAAGTAACCAGTGATG
ID-235-9-non	TTCCAGGCTTGGGAATACTGTAGCAAGG
ID-235-10-non	GGCAGTCAGGCGCATGATGGAGGAACGA
ID271-1-non	CTAATGTTCTGGTTAATCCTGCTTCCAA
ID271-2-non	AATGAGGTAGAACTAGGAGGACGAATGT
ID271-3-non	TTATGACTGGTAAGGACTCAAGTAGCAA
ID271-4-non	AGTAGTCTTGTAGTGCCTGGTAAGATGG
ID271-5-non	CTGCTGCACCTCTACTACCATCTAACTT
ID271-6-non	AATGTCTGAGGAGTATGCCAGTCCTGAA
ID271-7-non	CAATGATCAAGTAGTCTGGCATTAGTGA
ID271-8-non	AATGCTGGTCATCAATCTAGTCTGTCTT
ID271-9-non	CGGTTAGAAGCCTCAGGAACAGACTAAT
ID271-10-non	CATGTTCCAAGAACTGGTCTAACTGACC
ID673-1-non	GCCTCAGATGGGTTTAGGTCTTACTGAG
ID673-2-non	CGGAAGTAGCGCGCCTATTGTAGCTAAC
ID673-3-non	AATCAGGAGCCGTGCCAGAAGTTCCTAA
ID673-4-non	TGGAATGTTATTAGGTAGGTGACGGTAA
ID673-5-non	GACTGTTAGACAGCGTCTAACAGTCCAC
ID673-6-non	CTGTATGGAATAAGTTCTACAACAGCAG
ID673-7-non	GAATGTCCTAGACTTCCTAATAGAACTC
ID673-8-non	TGTCTGGCCTCGAAAACTACTGCAGCAA
ID673-9-non	AGTCTTAGTTGAGGTCGTCAGTGCCTCC
ID673-10-non	ATAGGAAGCTCTAAGATTCGGAATGTCT
ID-698-1-non	AGCTGGCCTCCGTTCTGTAGCTGATAGT
ID-698-2-non	ATCTGGCAGGCCTAATGTTCCAGCACCT
ID-698-3-non	AGGAACTGAGGATTACGTGGACTTAGCA
ID-698-4-non	GGAAGATGGCATACATGGCAGGTACCAG
ID-698-5-non	ATCAGGATAGCAGAGGTCCAAGGCCTGA
ID-698-6-non	TGTAGGTAGGCTGTTGAGCTGCACCTCA
ID-698-7-non	GGTCAGACATTGTCGAGGTTCTATGGAT
ID-698-8-non	CCTACCTCCACACCCCATGACAGGTACA
ID-698-9-non	AAGGACAATGACCGCCATGAGGCTGCAA
ID-698-10-non	CACCGATGACTTGTTTGTCGAAGGTGGT
ID-837-1-non	GGTACATGGAGTACGGCACTGTTGTAGA
ID-837-2-non	CCACTGCGATGGTCTACTACCTCCTAAT
ID-837-3-non	CTCCACTATTAGACTCCTCAACCACCTC
ID-837-4-non	TATTCCTGGAATCAAGGAGTGGCAGATA
ID-837-5-non	CTCCTGGCCTAACTATCAGGTAGAAGCT
ID-837-6-non	TATCCTCATTATACCCTGCTCCTGGCAC
ID-837-7-non	CAATTCCAACCGCGGTGCATGAAGGAAC
ID-837-8-non	ATACTTGGCTGTGAAGTCGTGATTGATA
ID-837-9-non	GAGCAGCAGAAACGCCAGACAACTCATG
ID-837-10-non	AACTGTCTTCCGGCGACCTGACTAATGC
ID-838-1-non	TCTTAGGAGGTTGGGCCAACCATCAGGC
ID-838-2-non	TCTTATGTCATCTAAGAAGCCACTGTAC
ID-838-3-non	GTGGTAGCTAAAGTTTATTAGGTGAAGC
ID-838-4-non	GATGCTACATCCTTAAGGTATTCTTCAG
ID-838-5-non	GAGGCTGGCTTAGCGGCTAATTAATCTT
ID-838-6-non	AATAAGGATGTGACGACCTGGAACTCAC
ID-838-7-non	GAGGCCTTCATTGCTGTAGCATGTTGCT
ID-838-8-non	TGTTCAAGCAAACCCTTATGGTCACCAG
ID-838-9-non	CCTATGATGCAACTGACTTGATAGGTCC
ID-838-10-non	CCTTCCAGAACGGCCATGGTTGCCAGTT
ID-755-1-non	AATGATAATCGTAGTACCTCAGTGCCAA
ID-755-2-non	GTGCAGACTACTACCAGTTATCCTTAAT
ID-755-3-non	TTCTACCAGCTCAGAGGTTCACTACCAA
ID-755-4-non	GGTTAGGCAAGGCAATGCTGAACTGGAA
ID-755-5-non	AAGCTATCTGGAGCTCTAAGGCAGACTC
ID-755-6-non	TTAGGTGGCTATTGTGAAGTCATCTGAA
ID-755-7-non	GTGAACCTAGTGTTCAGTAGCTACATCA
ID-755-8-non	CCAGAAGCCACCCACTTCCTAGGAAGCC
ID-755-9-non	ACAGAAGGACTGGATTCCTATCAGTCTG
ID-755-10-non	TTAGGCTTCAACTAAAGTTCGATCACGT
ID25-1-non	TCATCTGCTCAACCATCCAGGAAGAAGG
ID25-2-non	TGGCCATTAACAGCGTAGACTGTTGTCC
ID25-3-non	AGAATAAGTGCCCTTAATGGTAGCAGCC
ID25-4-non	CCTTCTATGTCGGTAATACTGAGCTGAG
ID25-5-non	CTAGTAGTATGACGCTGGCCTTGTTGAG
ID25-6-non	CCACCATCTGCCCTACAGTAATCATTGA
ID25-7-non	TTCACGTTCCTCGTAATCATCTGGAGTG
ID25-8-non	GCAGAATAACACCTGTCTAGGCTGTTCT
ID25-9-non	CATGATAACTGAGTACAGGAATGAGGTT
ID25-10-non	GCTCAACCATCCCGAGGTCCTCCAATAA
ID-223-1-non	TTCTGTATGTTGTCACGCAGCTGAGTAC
ID-223-2-non	CAAGCAAGTGCGCCCTGATGTCAACAAC
ID-223-3-non	TATTCGGAACCCGGGCAGTTCAGTTGCA
ID-223-4-non	TTACAAGGAATAACCCTAATTGGCCATG
ID-223-5-non	TTGACTGTCCTTAGCTCAAGGCATCCAC
ID-223-6-non	CTCGCTCCTCCCGCTCAACAGCTACTTC
ID-223-7-non	ACAAGTCTGTAGCACTAGGACATGCCTT
ID-223-8-non	GAGCAGCTTCCCCAATCTGCCAGTACGT
ID-223-9-non	AACTGCTAATGGCTCTGCCTCCAATGAA
ID-223-10-non	TTCACTCAGAACTAAGAAGACAGGTATG
ID274-1-non	TAGCCAAGCCGGCCCGGTGGTCAATGGC
ID274-2-non	CCATCACCGCTCTGTCATACTCATTCGG
ID274-3-non	TCAGTTGACTCGCTCCTGGTCTGCATCT
ID274-4-non	CATGGATGGAATCCCCTCCTTCCTACTC
ID274-5-non	GCTGTTCAAGCCTTTCCTGATAGAACTT
ID274-6-non	CAAGGTAACAGTGTTTGTATTAAGACGG
ID274-7-non	CGGCATTGTAACACTACAAGCTTCCTTC
ID274-8-non	TCCTCCTGTCTTGACATTAGCTAGACAA
ID274-9-non	CACTTCCACTACTATACAGATCACGACA
ID274-10-non	CATGTAGTGCTTCGCTGTATTGTCTGGT
ID-738-1-non	CCATAACAGGATCCACTTACCTGGTGCT
ID-738-2-non	TTCATCAGCCAAACCCAACCAATCAGTA
ID-738-3-non	CCAATGGAATGCACGTCATAATGCTTCC
ID-738-4-non	AAGAACAGTAGAATCAGTTCAGAAGATT
ID-738-5-non	CCTTGGTCTGTAGGTCTATGGCTGTTAG
ID-738-6-non	TTAGCCATCAATTCCTTCCACTCCAACA
ID-738-7-non	GTGCAATCCAGTACGGATTCTGTATCTA
ID-738-8-non	TTCAAGGTACCCAGTGTTAGGACAAGCA
ID-738-9-non	GTGGAACAGAAAGCGTACCAACCTCAAG
ID-738-10-non	AAGCAGCAGCAGAATTGTAACCACCATG
ID681-1-non	GTTGATTGAATTGGGTACCAAGGCCAGA
ID681-2-non	GGTACTGACTGTCTCATCCTGGAACATT
ID681-3-non	GCCAATACCTGAGTACATCATACAAGTA
ID681-4-non	TGTACTCAGTACTTCCACCATTGCAATT
ID681-5-non	TGTCCGAATCCGTCACTGCAGCCATCAA
ID681-6-non	TACTAGTACCTGCCCAGGCCTGTCACTT
ID681-7-non	GTTCTTGGATTACCCTGCTCAGTCATAC
ID681-8-non	TGACCGGAGCACTCCTGGTGACTATCAA
ID681-9-non	GCTCAAGCATTGTGATAGTGCTAGCCTT
ID681-10-non	CTAGATGAACGGCGGGATACTGACAGTG
ID-604-1-non	TGATGGTACATTGTCCGTCACTAGATAG
ID-604-2-non	TTCCTCAGCATAGACTAACCTGAGGAAC
ID-604-3-non	CTATCCATCTTAAGTGACTTCTGATTGC
ID-604-4-non	CACCGCTACTATACGACTCACTACCTGA
ID-604-5-non	ACATGTAGCAGAAGTTATCAGTGGCCTG
ID-604-6-non	GGTTCTTGACCCTGAGTCCATGAACTTC
ID-604-7-non	TGGATCAGGATGGCCAAGCTGCTGTTAG
ID-604-8-non	GAGCTGTCTTCTAGTGAATCAACCTCAA
ID-604-9-non	AACGTGACATTGGCGGACTTGCATGGTC
ID-604-10-non	TTCTTGCCATGGCTAAGTGCACTAGCCT
ID-412-1-non	GCCTGGCAGTCGTACTTGATTCCTGCAT
ID-412-2-non	GATGATGATGCGCCCTTGGATGGACTAG
ID-412-3-non	CACCTAATTGACCAAGCCAGATCACTCC
ID-412-4-non	TTGAGCTCCTCACAAGCATGCCTGCCTT
ID-412-5-non	CTTCCTCCTTCGACTCAGTGATTATCAG
ID-412-6-non	TTCCTTACCTTTACTGGCATGTCAGAAT
ID-412-7-non	ATACTGAATCAACTCAGGACCAGCAGGT
ID-412-8-non	AAGTTGCAGAACCTAGCATAGCTCCTGG
ID-412-9-non	CACTTAGCATAGTGATGGCACTATGCAC
ID-412-10-non	TCTGATTGGTGTGTGTGAAGGACAGTAA
ID368-1-non	ACCTTGAAGTGGGCGCTGCTGTCATGAG
ID368-2-non	AGGACTTGCATAGACTCAGCATCGGTGG
ID368-3-non	TTGATGCAACCGCCGCTGTCCTTATGCC
ID368-4-non	TCTGCATCTTCAGTGCATACGGAATGAA
ID368-5-non	GGCTGGCTAGAGTATGAAGGCAATCTAA
ID368-6-non	CATAGACCTAACAATCATGGATCTGTCT
ID368-7-non	GCTCAGTAACATAGAGTTATTACGGCAA
ID368-8-non	GGATTCTAGTCCGAAGAAGCACTGGTAA
ID368-9-non	TGGCCATCTTCGCTGCTGTTCCATACTC
ID368-10-non	GCAGCTCACCGACGGGCTTCTAGCCATA
ID-358-1-non	GAGGTTGTTATCTATGGAGGACAGGTGA
ID-358-2-non	TTCCAGCTTGACTGGGTTAAGTGGCAAC
ID-358-3-non	GGCTAGACTCCCTATCCTAACTCAAGAT
ID-358-4-non	GACTGAACATGCGACACTACTTGTCATG
ID-358-5-non	TGGCCATGAGCGGCAGTACTTAAGTTGC
ID-358-6-non	TGTAAGAAGCAACTAACTAGAATCCAGG
ID-358-7-non	TGAATTCAGACCTGAGATCCTAGTGACC
ID-358-8-non	TGTAAGTATCAAAGGTATGTTCCGTGGC
ID-358-9-non	TCCTAGGATTCCGATAGAAGTCTGATCC
ID-358-10-non	AAGGTAGACCACAATGGCGTGGCAGAAG
ID-320-1-non	TTCCACGTAGGGTTACATTATTCCAAGT
ID-320-2-non	TTGCAGTAATTAGTGAGGACCTAGACTA
ID-320-3-non	TCTGCCTAATAAGTCCTGTATGGAAGGT
ID-320-4-non	CCAACCTTCTGTGACTGGTAATCTGCAG
ID-320-5-non	AGATCCATTCGACAATTCCAGTCAGCTA
ID-320-6-non	AAGGTACAATCCTAATCCAAGGCCACTG
ID-320-7-non	AATGCTCCTGGGAGATCTGACTACAGTT
ID-320-8-non	AATTGGAAGAAAAGGAACAACTGAAGGC
ID-320-9-non	AACATCCATCTTACACGGACAGCAGCGA
ID-320-10-non	TCTTCCTTGCTCGCTGCACTTCAGCAGC
ID768-1-non	GAATGACAGTTGGTTTGAAGCCATGAGG
ID768-2-non	CTCAGCTAAGCCTGAGCTACCACTTCTT
ID768-3-non	CATAACCAATCAGACATTCTTGTCTGCC
ID768-4-non	CATTGCTGGTGGCGGTGATGCTCACCTC
ID768-5-non	AACTTGGCTAATAGGCTTCCTACCTTCC
ID768-6-non	GAAGAACCAAGTCACTGTCGTCATTAAT
ID768-7-non	GCAGTATTATTGTATCCATTCTGGTGGA
ID768-8-non	GTCTATCAGATTGTTCTGAAGGCCTCAC
ID768-9-non	CTTCATACAATAGTACCAGCTACTGGAA
ID768-10-non	GTAGAAGCAACCTACTTGATAATTCGAC
ID-47-1-non	GTAGTTGCTAGCGGTCTGTAGGTACCAG
ID-47-2-non	CTCACTTGTACCATGCCAGTAATCCAGA
ID-47-3-non	GGAACAACTGTACGGTCCTCCTGCAGTG
ID-47-4-non	CCAAGTTCATATTACTGCCAACCATAAG
ID-47-5-non	AATCTAACTGCAGACACGTTCCTGGTAA
ID-47-6-non	AAGCATAAGCTCAAGAAGCTGCATGATA
ID-47-7-non	TCCATAACCTGGGCTAACCTGTCACCAG
ID-47-8-non	TGTAGATGATAGTGCCTCCTGGAGGTGG
ID-47-9-non	TCCAGCCACTGACTACATCGAGCAGACA
ID-47-10-non	GGATACAGGAGTAAGGACAATAAGAAGC
ID-715-1-non	CCAGAATCACTTTGTCTGTATCCAGGTT
ID-715-2-non	TATGCAGACTTTTAAACTGGACAGTATT
ID-715-3-non	TTCCTGACTAAAACCCTTGTCTGTATTC
ID-715-4-non	ACAATTGGTCACACAGCAGCAGATACCA
ID-715-5-non	TGAGGTAGGATCGTATTCTTGCAACAGC
ID-715-6-non	GTATGGATGCAGTGACTCAGAAGGAATG
ID-715-7-non	GAGGAGGTAAGGAGTCTGCAGTTAAGCA
ID-715-8-non	TATCATAAGGTGTACAGGCTACATTCAG
ID-715-9-non	CTCCTATCTAGGACATTAATGGCTTGCC
ID-715-10-non	AATGGATGCATCAGGTATGAGGAACCTC
ID-687-1-non	TTCTAGTGCTTAAGTGGATGTCAAGATG
ID-687-2-non	TCTAGTGAGCTCAGGGCTTCATCCTGTA
ID-687-3-non	TCCTTAGGATTGCTCATCTGAATGGCTG
ID-687-4-non	TAACAACAGGCGCCAAGTTAGGTGCTGG
ID-687-5-non	TTCCGCCACTGAGGGGCTTCCAATGTTA
ID-687-6-non	AGGAGCTCCTGAAGTAGGCCTGAAGCTT
ID-687-7-non	ACAGAACCTGAGTACAGGAATCAGCAAG
ID-687-8-non	GCAATGCCAGTCACAAGTAGAACTATGG
ID-687-9-non	GAGGTGCATCTCTAAGACATAGCAATGG
ID-687-10-non	GAGGCTAGTTCGGTCTTGCTTGCATAGT
ID-69-1-non	TGTCACTACATGGCGCAATCAGGCAAGG
ID-69-2-non	AACAGACGGTGGCTACAGATCTGGAATT
ID-69-3-non	ACTGGTGACTTGGAATACAGGATGAACC
ID-69-4-non	ATTGCTGAAGTAGGTAGCACTCATGCTG
ID-69-5-non	TTATCAACCTTAAGACTAGCCTAGTTGC
ID-69-6-non	TTCGACCTTAGGGCTAGGAGGAACTAGG
ID-69-7-non	ATCAACCAGCGCGGTCACCTGATGTTAC
ID-69-8-non	CCATAGCAGAACATTCAAGACAGATCTG
ID-69-9-non	ATTCTTCCATGGGACTCAAGGTCTAAGG
ID-69-10-non	TCTAACAGTTCAGCGGCTATTACTAGCG
ID-73-1-non	GGTTCTGATGAAGTGAATAGTCTTATGG
ID-73-2-non	TAAGTGATAGACCTCAGAAGGCAGTAGG
ID-73-3-non	CACTGCAGCTTACTGTAAGCTCCTTGTC
ID-73-4-non	AATGAGTTGGCCTAAGTCTATTCCAAGC
ID-73-5-non	TTATGGTAGCTAACAGACATTGCCACTT
ID-73-6-non	TTCCAGCTACTGTCGCCTACTATTGGAA
ID-73-7-non	GGCACTTAGCATGAATCTTAGCTGGCAT
ID-73-8-non	GTCTAGTTCTTTTATTCTAGTCATCTTG
ID-73-9-non	CTTCTACTACTTGATATTCAGAAGCAGG
ID-73-10-non	CCTAGTTGTAGGCGGATGTTGAGCACTG
ID-556-1-non	CTCATTGTATGAGGCGCCAGGAACTGAT
ID-556-2-non	TATTACCAACTTAAGCCGCTGATAAGGA
ID-556-3-non	TTGCTTGATTAAACGGATGGCACTTATG
ID-556-4-non	TGATGAGCGAACCTATCACTGATGAGTC
ID-556-5-non	GAAGTCACTACGTATGATTGATGTTCAG
ID-556-6-non	ATGTAAGCACTTACCAACCAGGTAATTG
ID-556-7-non	GGATAGGTGGACTTCCAATTCTAGCTTG
ID-556-8-non	GAGTTGAGGAATGCCATGAAGTCCTGTA
ID-556-9-non	GAGCAGTGCTCGGATGACTGAAGGCTCC
ID-556-10-non	GCGGCTTCCGTACGCAGGTACTACCTGT
ID328-1-non	ATGGTACTTGATTCGGACCTTATTGGAG
ID328-2-non	TGAGGCTCGATTTGAGAATTGCATGGTG
ID328-3-non	AGTAATGCCTTTCCGGTTGTCCTTCCTT
ID328-4-non	TCCTCATGAGTAGACAACCTTGGAACTT
ID328-5-non	GCAACTGTCAATCCATCCTCATGCCATA
ID328-6-non	GGTAACAGATGAAGGTGGTAACATACTT
ID328-7-non	CTGAACCTGCACCATGAGTGCATCAATT
ID328-8-non	GTCGGTACATTGTGTAGCATCTTCCATG
ID328-9-non	GTTGGCAGGTTGAGTTACAAGGAACAGA
ID328-10-non	ACCTGGCACTCGAATAGTTCAGCTCATT
* Supplementary Table 1 (tab “Non_overlapping_human_vlincRNAs” ) from St Laurent G, Shtokalo D, Dong B, Tackett M, Fan X, Lazorthes S, Nicolas E, Sang N, Triche T, McCaffrey T, et al: VlincRNAs controlled by retroviral elements are a hallmark of pluripotency and cancer. Genome Biology 2013, 14:R73.

## Sheet: S4
Supplementary Table 4: Cell number changes in the survival challenge assays
Treatment	Dox	Sample	Cell number*
			Day0	Day1	Day2	Day3	Day4	Day5	Day6	Day7	Day8	Day9	Day10	Day11	Day12	Day13	Day14	Day15	Day16	Day17	Day18
Imatinib	+	I_D_1	700000	1950000	1030000	2420000	910000	340000	280000	230000	540000	740000	1490000	1620000	1090000	970000	910000	1910000
		I_D_2	700000	1310	1730000	2300000	1400000	460000	310000	380000	850000	870000	1434000	2040000	1160000	1290000	1350000	1690000
		I_D_3	700000	2040000	1880000	2040000	2520000	460000	370000	560000	730000	1700000	810000	1490000	1170000	1360000	1390000	1340000
	-	I_ND_1	700000	1200000	1010000	1820000	1790000	480000	240000	160000	540000	1420000	720000	2060000	700000	656000	750000	1590000
		I_ND_2	700000	910000	1850000	1826000	1930000	770000	650000	660000	640000	1390000	1010000	1606000	1570000	1080000	1330000	1560000
		I_ND_3	700000	1220000	1580000	3380000	1450000	630000	240000	150000	600000	640000	860000	1530000	690000	910000	1370000	1860000
Mirin	+	M_D_1	700000	1240000	1200000	1360000	460000	580000	910000	640000	930000	660000	580000	1750000	1590000	300000	290000	740000	1240000	1160000	800000
		M_D_2	700000	720000	1550000	172000	920000	1200000	690000	460000	940000	590000	690000	930000	1250000	500000	900000	860000	960000	970000	970000
		M_D_3	700000	1030000	1880000	1780000	406000	1040000	1150000	580000	370000	540000	600000	660000	1140000	800000	960000	840000	1060000	1010000	1360000
	-	M_ND_1	700000	1190000	560000	1190000	1080000	980000	1060000	610000	502000	870000	1272000	660000	990000	930000	720000	1070000	1070000	1040000	1320000
		M_ND_2	700000	500000	1090000	1580000	830000	710000	810000	780000	590000	630000	1140000	850000	1660000	640000	440000	490000	890000	1000000	920000
		M_ND_3	700000	1370000	1850000	1190000	1020000	1220000	780000	1120000	450000	760000	640000	1240000	770000	930000	890000	940000	1640000	1170000	900000
Etoposide	+	E_D_1	700000	650000	370000	270000	220000	80000	60000	70000	130000	250000	410000	360000	940000
		E_D_2	700000	860000	700000	300000	240000	250000	90000	120000	140000	170000	280000	350000	1610000
		E_D_3	700000	770000	690000	400000	240000	220000	110000	80000	100000	210000	450000	420000	890000
	-	E_ND_1	700000	650000	330000	230000	110000	30000	40000	50000	34000	140000	240000	590000	650000
		E_ND_2	700000	820000	600000	290000	150000	40000	60000	35000	100000	190000	250000	490000	1180000
		E_ND_3	700000	974000	250000	330000	150000	50000	48000	40000	80000	100000	900000	114000	640000
* Cells were passaged daily with the maximum number of 7 × 105 cells.

## Sheet: S5
Supplementary Table 5: Normalized count of gRNAs in survival challenge assays
gRNA*		Normalized_count (log2)
	Treatment	Imatinib												Mirin												Etoposide
	Dox	-						+						-						+						-						+
	Sample	I_ND_1	I_ND_2	I_ND_3	I_ND_4	I_ND_5	I_ND_6	I_D_1	I_D_2	I_D_3	I_D_4	I_D_5	I_D_6	M_ND_1	M_ND_2	M_ND_3	M_ND_4	M_ND_5	M_ND_6	M_D_1	M_D_2	M_D_3	M_D_4	M_D_5	M_D_6	E_ND_1	E_ND_2	E_ND_3	E_ND_4	E_ND_5	E_ND_6	E_D_1	E_D_2	E_D_3	E_D_4	E_D_5	E_D_6
ATM-1		11.8803	11.3401	11.5197	11.85	11.2611	11.6566	10.7256	11.6117	11.3864	10.8851	11.731	11.254	9.21381	9.87495	10.7654	9.25032	10.0163	10.7573	10.7925	9.12576	9.15873	10.8856	9.14663	9.08258	8.80743	9.97033	11.7833	8.83718	9.9887	11.7153	10.3405	10.6354	-0.636852	10.1637	10.6553	2.49675
ATM-2		10.4921	10.384	10.3789	10.5744	10.5633	10.4434	10.0582	11.3803	11.0365	10.2397	11.4775	11.1712	12.4974	12.019	10.9996	12.4189	11.9148	11.1109	11.7862	10.9936	10.1648	11.8332	10.9782	10.2777	0.827866	5.10625	9.56585	3.0834	3.42679	9.65449	11.1068	9.39058	13.0877	11.0319	9.18144	13.0137
ATM-3		8.24689	8.44413	7.83743	7.79942	8.76593	8.13859	8.74732	8.36005	8.22121	8.9447	8.19442	8.36111	6.72571	8.44822	7.36424	6.91285	8.25157	7.68091	8.34019	7.13821	7.85094	8.50404	6.74503	7.62003	0	2.73279	2.05231	-0.50156	1.48819	0	11.0478	0.283364	3.68508	10.9832	0	0
ATM-4		7.45715	6.53641	5.47354	7.62501	6.52454	5.57369	0.936104	7.29387	3.66528	3.89758	7.06504	3.55376	0	0	0	0	0	-2.0823	4.75094	4.34565	-1.31396	4.98873	5.16935	3.6592	0	0	-1.40713	-1.50156	0	0	0	0	0	0	0	0
ATM-5		9.36757	8.67821	8.11266	9.37839	8.62864	7.8552	8.76646	9.18695	8.49927	8.53058	9.40155	8.86234	7.86548	6.2698	9.79674	7.68785	6.14703	9.89247	8.95575	8.72977	9.52603	8.96856	8.6612	9.81474	0.0909008	0	0	2.5859	0	2.94958	4.43309	7.35483	0	0	7.01282	0
ATR-1		10.6942	10.4403	10.7146	10.6614	10.5083	10.849	10.611	10.7919	10.4015	10.6314	10.9095	10.5454	9.68373	10.9868	11.2005	9.58292	11.1302	11.1058	10.5859	10.2318	11.4024	10.5858	10.2095	11.3778	12.0824	8.43449	2.7628	11.9714	8.86901	1.45482	5.59945	13.4379	8.96955	4.24899	13.4772	8.62127
ATR-2		10.0243	9.54001	9.18215	10.0697	9.38863	9.14329	9.19255	9.80741	9.86538	9.10134	9.56248	9.96672	10.0865	10.2841	10.1057	10.3099	10.0563	9.99651	9.91178	9.85571	8.30075	10.0358	10.0052	8.65145	0	8.40522	0	-0.50156	8.63455	0	0	8.67675	0	0	8.75997	0
ATR-3		12.3559	11.644	11.1371	12.3838	11.5546	11.1727	11.7307	12.2383	11.7158	11.718	12.3062	11.7225	10.4063	11.7567	10.4665	10.5648	11.7382	10.3295	10.5157	10.2324	10.9262	10.4332	10.301	10.8499	11.6944	4.40264	12.094	11.5978	5.54708	12.3885	10.0802	6.36018	7.83685	9.91944	5.8855	8.02513
ATR-4		10.0104	9.84513	9.41317	9.94929	9.89485	9.36444	9.45338	9.74633	10.1039	9.60033	9.87875	10.0941	9.83614	12.5081	11.4015	10.0571	12.5945	11.3526	9.94594	10.3004	10.65	10.0826	10.3315	10.6352	9.09653	8.04815	0	8.94759	8.21384	2.45482	5.35063	0.605292	0	4.28216	-0.506815	3.7032
ATR-5		11.1069	11.1143	10.8489	11.2662	11.108	10.7305	11.0506	11.2399	10.5659	11.2559	11.2452	10.7969	13.1413	12.2164	12.5673	13.0626	12.1916	12.4978	12.1867	12.1116	12.4363	12.1728	12.1758	12.5066	13.3216	13.4488	12.4273	13.3336	13.4969	12.3139	7.62774	10.9931	10.6572	7.0224	10.981	10.9712
BCR-ABL-1		4.81054	4.01182	0.864734	2.92793	3.55436	2.82873	4.00649	1.67916	1.94908	4.73888	1.04903	2.82939	2.19589	0	0	3.49954	-0.201697	-0.0823044	0	3.0408	0	-1.64062	4.05387	-1.47009	0	0	0	3.25333	0	0	0	0	0	0	0	0
BCR-ABL-2		11.9071	11.9207	11.7846	11.8158	11.7599	11.7607	11.3408	11.5044	11.6668	11.5	11.5772	11.6468	11.8727	10.7882	11.1801	11.8206	10.6302	11.1261	11.3614	11.6514	12.1884	11.255	11.5531	11.9155	11.5737	2.59529	5.68034	11.5598	4.60367	5.73685	11.6583	9.6805	14.2467	11.5899	9.54847	14.1918
BCR-ABL-3		11.1319	10.5664	10.9028	11.1309	10.6053	10.876	10.7544	10.6293	10.7878	10.7556	10.4729	10.5244	10.0148	8.60145	11.7914	9.81173	8.63672	11.7688	8.87137	9.35101	9.97259	8.70921	9.32689	9.95461	4.41283	11.5372	0.914803	5.52081	11.4688	4.56524	8.26542	4.91272	6.27004	8.25527	4.62247	5.91526
BCR-ABL-4		10.7542	10.7822	10.7752	10.7314	10.7281	10.741	10.3984	10.2671	9.94424	10.2555	10.4389	10.0913	9.23261	10.3548	10.7409	8.93096	10.4924	10.751	10.8124	10.6923	11.7798	10.8684	10.8347	11.7726	11.6239	0	3.72216	11.603	1.48819	1.45482	4.79922	0	3.27004	3.82273	0	3.84071
BCR-ABL-5		8.98174	8.30267	8.91893	8.84064	8.80711	8.82957	9.25261	8.76237	8.08716	9.33776	8.86281	8.18541	9.07118	6.53051	8.45826	9.10858	5.97323	8.52503	7.48533	7.90462	9.69376	7.14074	7.50783	9.3628	0	4.13134	9.18906	-1.50156	3.76121	9.44608	0	9.04575	6.58232	0	9.15496	7.07244
EIF4A3-1		8.89801	8.70314	7.34694	9.02628	9.02329	6.92871	8.1916	8.72355	8.20242	8.17835	8.36967	8.40781	8.10518	7.14996	8.52264	8.1434	7.37573	8.43831	8.19468	7.42501	7.45091	8.04763	6.81763	7.69482	0	0	0	0	0	0	0	-0.716636	2.45061	1.40769	0	2.88378
EIF4A3-2		10.5061	10.3269	10.158	10.5974	10.2666	10.153	9.21409	10.3615	9.56799	9.01998	10.2459	9.35091	8.78835	9.54642	10.2911	8.56729	9.67712	10.0467	10.2236	9.7631	9.77681	10.2416	9.61101	9.56127	4.48322	13.559	0	1.30579	13.4627	0	10.2789	10.1011	0	10.3463	10.33	0
EIF4A3-3		9.96961	10.5092	10.2771	9.95433	10.4105	10.3788	10.2862	10.002	9.65446	10.321	10.0539	9.88326	10.8754	10.2711	10.5314	10.775	10.4948	10.4939	9.32801	9.94769	10.4233	9.24736	9.95976	10.5872	9.68771	5.86582	4.05231	9.52427	6.43461	2.24331	13.2785	9.29808	8.39657	13.2822	8.93509	8.57275
EIF4A3-4		10.8992	10.3508	11.2441	10.8352	10.505	11.2431	10.8403	10.9544	10.6623	10.8682	10.9677	10.7355	11.5122	10.3262	11.34	11.5013	10.371	11.4713	11.3126	9.81287	10.3734	11.3945	9.88042	10.4202	13.4028	-0.726639	8.717	13.3676	1.90323	8.78899	13.9693	7.67783	8.66236	13.9584	7.91525	8.89829
EIF4A3-5		11.0538	11.0313	10.5361	11.0786	11.1501	10.6427	10.7473	11.3941	11.0572	10.8017	11.4278	11.1136	11.1222	10.7409	10.9287	11.1539	10.9605	10.972	10.9036	10.8666	11.2155	10.7859	11.0037	11.2695	6.72994	2.59529	9.33939	6.9205	-0.0967712	9.03636	13.4551	12.6754	2.36315	13.3714	12.5483	3.49675
PRKDC-1		12.536	12.5445	12.0214	12.5051	12.5206	11.8928	12.029	12.2002	11.9473	11.9708	12.2925	11.7704	12.6232	12.6762	12.4313	12.6074	12.6328	12.4023	12.928	12.7675	12.0144	12.8416	12.7437	11.9713	9.79826	12.3977	10.134	9.82037	12.4676	10.1697	9.75982	10.5337	12.9255	9.74976	10.7346	12.8936
PRKDC-2		10.6275	9.12821	9.37015	10.4765	9.1322	9.49696	10.0664	9.50062	9.05311	9.98813	9.53572	9.33994	9.11356	9.14237	9.25923	9.08335	8.81372	9.14651	9.62248	9.53265	8.72633	9.83562	9.66489	8.85522	9.76979	12.8132	8.47857	9.90198	12.7665	8.30486	3.0287	6.67997	14.0716	0	6.57533	13.9566
PRKDC-3		7.3351	7.23083	7.20814	6.73216	6.71258	6.77775	6.77405	6.36846	6.91651	6.42114	6.84159	7.17927	7.2791	4.4832	3.91716	7.11652	4.27404	2.56155	5.03105	4.68126	6.4275	5.05982	4.4231	5.97286	0	0	0	0	0	0	0	0	0	0	0	0
PRKDC-4		9.0494	9.42871	9.48165	8.96768	9.43655	9.29483	8.8454	8.98841	9.29907	9.29061	8.91763	9.19	11.5085	11.0457	12.0175	11.4528	10.998	11.985	9.88219	8.17734	10.3003	9.80232	7.94869	10.2764	9.92221	1.59529	5.96791	9.5699	0	6.08814	0	3.28336	1.1705	0	0	0
PRKDC-5		11.8253	11.8306	12.3694	11.844	11.7792	12.3455	11.6224	11.9344	11.5596	11.717	11.8498	11.5836	11.8782	12.1065	11.5305	11.7146	12.1032	11.5052	11.524	11.4382	11.4169	11.5071	11.3889	11.4272	3.0295	13.1517	7.54416	4.52081	13.2242	7.48323	7.64168	8.39711	11.0373	7.18028	8.87905	10.94
MRE11A-1		9.69551	9.40414	9.91349	9.5696	9.55148	9.73607	9.61277	9.07148	8.97303	9.70547	8.78953	9.08473	13.6458	12.1532	13.3972	13.6213	12.1501	13.3317	12.3714	11.4769	12.6756	12.3902	11.4555	12.6554	3.0909	0	12.0681	0.820368	0.903229	11.9097	0	6.76314	0	0	7.05543	1.79631
MRE11A-2		9.31506	9.67541	8.47797	9.28815	9.83504	8.51679	9.12296	8.7474	9.24894	9.25952	9.12814	8.92605	8.34157	8.72352	6.98862	8.72984	8.26285	7.15849	7.91896	8.90316	7.11649	7.85323	8.61101	7.03771	9.93744	10.6282	1.7628	10.0352	10.4071	0	0	3.19025	13.5648	0	1.30054	13.5056
MRE11A-3		8.88311	9.40189	8.97117	8.94153	9.26585	9.13454	9.01612	8.64263	9.5458	9.12239	9.19587	9.59065	10.4808	8.38849	8.09955	10.4658	8.49527	8.12593	8.65325	6.57539	6.93396	8.72242	6.62878	6.96871	6.24741	8.61766	0.914803	4.68826	8.64974	0	1.7486	8.88142	0	-1.17727	8.91735	0
ZMAT3-1		9.2304	9.10345	8.40389	9.02756	8.97205	8.4938	9.68363	9.37404	9.00591	9.65469	8.96619	8.65345	9.79952	7.68484	9.52264	9.64694	7.80533	9.64944	9.738	7.78623	9.62562	9.62206	7.47453	9.50648	0	5.156	0	-1.50156	5.45782	0	4.64168	-0.716636	9.54244	4.14466	0	9.69718
ZMAT3-2		9.10881	8.63759	8.98471	8.84282	8.67084	9.02658	9.60144	8.53963	8.68282	9.77205	8.75145	8.76116	8.9929	9.60629	8.95608	9.10174	9.64849	8.90567	9.60061	10.5213	11.2535	9.47572	10.4808	11.445	0	3.69963	0	-1.50156	0	1.69583	4.18917	12.1429	2.36315	5.39258	12.1695	3.79631
ZMAT3-3		10.8753	11.227	11.0924	11.0737	11.2269	11.2282	11.0856	11.1037	11.197	11.1038	11.1659	11.164	10.843	11.228	10.3329	10.8346	11.2995	10.2115	10.8805	11.839	11.9961	10.9264	11.8949	12.0044	14.8328	15.2805	11.8137	14.8962	15.1908	11.7206	2.5262	11.2849	11.1547	3.91019	11.3916	11.1503
AMFR-1		9.11171	8.70679	9.38043	9.00313	8.74526	9.23938	10.0214	8.91947	8.78016	10.0208	8.83787	9.07897	8.73505	8.18734	8.29002	8.73721	8.24332	8.19266	9.84345	9.95685	11.2573	10.0987	10.1001	11.5267	2.96537	7.99446	9.89894	3.82037	7.88051	10.049	9.63734	3.37083	0.685076	9.83046	3.81511	2.38128
AMFR-2		12.3049	12.2738	12.8787	12.3576	12.2365	12.954	11.6965	12.4083	12.1109	11.7578	12.3522	12.0754	12.3763	11.8808	11.9945	12.3669	11.875	12.0225	12.6494	12.7617	12.5511	12.571	12.7765	12.5163	13.0635	14.9394	13.6417	13.0613	15.1027	13.639	13.3038	13.6218	10.5462	13.3275	13.6712	10.5153
AMFR-3		5.43318	7.6183	6.97326	6.40317	7.64027	7.11002	5.13774	6.52716	4.18611	5.59802	5.69289	5.24834	6.06379	7.17622	4.30948	6.05649	6.51598	4.72505	7.26852	0.538298	5.79456	7.15054	1.46891	5.12983	7.65314	0	0	8.00227	0	0	0	0.605292	6.54306	0	0	5.9256
AMFR-4		6.10939	4.6958	3.40079	6.05346	4.93287	3.4314	5.7841	6.73227	6.38013	5.49253	6.74152	6.64568	3.19589	5.88009	0	-1.2009	5.53301	0	5.76802	0	4.2096	5.82698	0	3.73937	0	0	2.05231	-0.50156	0	0	0	5.44324	0	0	5.388	0
AMFR-5		8.5363	8.53641	8.39456	8.91144	8.55025	8.19019	8.30417	8.33165	8.81061	8.07084	8.2682	8.50059	8.70368	8.22736	9.16152	8.37086	8.26285	9.1143	8.35863	9.27414	8.88816	8.47702	9.44475	8.83712	3.0909	7.94402	6.59287	0	8.17236	6.75027	7.94687	12.6117	1.1705	6.92601	12.5642	1.11824
FBXO44-1		8.89328	8.07827	10.9834	8.48624	8.15237	11.0655	7.99139	8.84306	9.9547	8.05745	8.70111	9.7714	9.80544	8.91059	9.00197	9.74601	8.72978	9.19789	11.0984	11.351	9.30626	10.9782	11.3327	9.21991	0	0	0	4.30579	2.22516	0	2.26317	11.9012	13.0188	-0.177273	11.8533	13.0408
FBXO44-2		6.85563	7.75351	7.33722	6.62163	7.59636	7.3194	6.49069	7.22142	8.14454	6.78022	7.40658	7.24834	6.13135	6.33786	6.93953	5.92839	6.19491	6.81251	8.33447	6.78623	8.88079	8.44684	6.86979	8.54533	11.1188	7.15906	2.49977	11.0794	6.98004	0	0.526203	0	0	0	0.0781478	0
FBXO44-3		7.29679	7.22064	6.16486	7.29717	6.99458	5.20313	8.03203	4.56669	7.49927	8.1768	4.95592	7.58428	9.43047	5.4092	7.86553	9.52787	5.42036	7.81251	8.29674	2.41277	8.59593	8.04763	2.63883	8.54394	0	5.51177	0	0	5.44239	0	6.14091	0	5.63927	5.53697	0	4.38128
LNPEP-1		9.78746	9.78109	9.64084	9.82788	9.72756	9.76166	9.67487	9.6461	8.99815	9.71829	9.72499	9.31706	10.5727	8.98464	8.48701	10.5582	9.25978	8.48185	11.6222	9.43916	11.0195	11.4104	9.35613	10.9422	4.99779	2.36082	0	5.70789	0.488191	0	5.07052	3.03825	2.53307	5.14466	3.01675	4.08172
LNPEP-2		7.04758	7.11451	6.00224	6.6747	7.01617	5.7177	7.11402	7.65644	7.20242	6.58408	7.14254	6.81758	8.76726	5.68484	6.66535	8.50301	6.01747	6.76944	8.1235	7.56804	9.78867	7.86717	7.12712	9.98164	3.63522	0	1.9148	0	4.45782	0	0	6.68424	0	2.72962	6.60171	0
LNPEP-3		12.1321	11.8371	11.7562	12.1948	11.8784	11.805	11.7785	12.0246	11.7075	11.8826	12.0499	11.7108	12.0476	12.6445	11.4891	11.9182	12.6169	11.4849	12.4221	12.7852	12.5809	12.4639	12.7959	12.5847	10.4426	14.4095	7.55866	10.4548	14.3613	7.60087	13.0616	9.84608	9.98566	13.1767	9.65809	10.1024
LNPEP-4		7.92998	7.86899	8.31264	7.39924	7.83369	8.5445	9.11303	9.2475	8.83521	8.95196	9.36709	8.75498	8.02625	6.06817	7.47558	8.23373	6.38327	7.55613	6.83841	7.60797	6.92444	6.94058	7.30811	7.33405	0	8.80766	0	0.49844	8.95035	0	2.64168	1.86833	5.40754	0	1.07815	5.88378
LNPEP-5		9.8943	10.1066	10.6464	9.99826	10.1048	10.5903	10.4479	10.0979	10.5893	10.5233	10.0754	10.5561	10.9434	10.2966	10.6578	10.983	10.3433	10.5824	11.1802	10.7003	8.62708	11.1161	10.7976	8.48847	0	1.73279	1.7628	1.30579	0	2.24331	3.69613	3.23756	11.2487	0	1.81511	10.9048
ATM-1-non		9.70709	10.5764	8.83628	9.4115	10.4977	8.66162	9.51956	10.233	9.2358	9.53118	9.9542	9.36517	8.79877	9.82424	6.11683	8.9361	9.5915	6.80948	8.5693	7.18215	9.36023	8.60136	7.47453	9.2697	7.89611	0	6.6041	7.67586	0	6.97838	10.8511	0	2.06359	10.6942	0	0
ATM-2-non		10.9704	10.6452	10.6299	10.7635	10.7078	10.6705	9.56837	9.68703	9.21987	9.66024	9.76769	9.28882	10.5635	9.7133	9.42198	10.6065	10.0123	9.55432	9.95108	10.089	8.67614	10.0818	10.1019	8.81416	0	2.66568	8.16841	4.62772	0	8.10913	0	0	0	0.40769	0	1.96624
ATM-3-non		9.74466	8.42871	9.17125	9.50376	8.27682	9.10727	9.05504	8.57398	9.33525	9.42896	8.56586	9.14425	7.00325	8.17808	8.93675	7.54057	8.05569	8.64901	10.6704	10.6689	10.4413	10.7059	10.6123	10.3178	0	0	0	-1.50156	0	0.995386	7.6172	6.45829	8.96399	7.97247	6.69776	9.36142
ATM-4-non		0	1.66605	0	0	1.67989	0	0	0	0	0	0	0	0	0	0	0	0	0	0	0	0	0	0	0	0	0	0	0	0	0	0	0	0	0	0	0
ATM-5-non		6.24265	7.96373	8.07419	5.79043	7.82421	7.8988	7.29013	7.50698	5.82822	7.32105	7.2557	6.21272	5.62885	4.57631	5.87136	5.74162	4.17334	6.12227	5.03105	7.09799	6.57478	6.03886	7.32689	6.47828	0	8.52721	0	0	8.53076	0	8.41495	0	0	8.34629	0	0
ATR-1-non		10.8999	10.312	10.876	10.994	10.1755	10.7652	10.2399	10.8881	10.3493	10.2942	10.8878	10.5558	10.5406	9.3634	11.0247	10.5052	9.55528	10.9511	10.7214	9.5662	11.2317	10.793	9.54706	11.3125	2.50594	2.59529	1.9148	1.82037	0	3.3877	7.91278	5.91272	12.0336	7.84509	5.78781	12.0568
ATR-2-non		10.2718	10.3455	10.4981	10.0817	10.3893	10.4273	9.84839	7.58605	9.38013	9.92779	7.73353	9.81015	3.96143	6.24874	5.64508	3.55399	5.91205	5.29274	6.78069	5.73469	8.38648	6.74308	5.8783	8.12237	0	9.75768	-1.40713	0.820368	9.50035	0	3.40067	2.60529	1.53307	4.80001	1.30054	0
ATR-3-non		10.9545	11.185	10.7205	10.8937	11.1351	10.7087	10.687	11.3434	10.5421	10.7478	11.3943	10.5322	12.4719	11.9662	12.647	12.3992	12.0638	12.6999	12.2146	10.9097	11.7697	12.1796	10.833	11.7504	5.22018	8.91902	6.7273	5.34393	8.94626	6.94958	14.6185	12.8968	7.45061	14.6217	12.7831	8.51399
ATR-4-non		11.5544	11.3009	11.6174	11.5063	11.2228	11.686	11.4302	11.8937	11.6508	11.5519	11.827	11.6953	11.7799	11.3632	11.3432	11.8299	11.4341	11.3022	10.423	10.1487	11.0139	10.4505	10.1404	11.1273	13.8331	0	10.8915	13.8139	-1.09677	10.9552	12.8974	4.32776	7.59197	12.9081	4.04777	6.75051
ATR-5-non		11.2743	11.1562	11.0617	11.3039	11.2187	11.154	10.3803	11.1557	10.649	10.6636	11.1045	10.6857	11.6459	10.9785	11.0808	11.538	11.0351	11.123	11.8481	11.5965	11.5298	11.8216	11.5547	11.6147	5.57203	8.8945	9.19465	4.38108	8.64301	9.27325	14.0416	12.4124	9.85099	14.1088	12.5233	9.63394
BCR-ABL-1-non		3.2927	3.91398	0	3.86082	3.19926	0	2.8621	0	3.89661	-0.687381	0	3.26003	0	0	0	0	0	0	0	0	0	0	0	0	0	0	0	0	0	0	0	0	0	0	0	0
BCR-ABL-2-non		11.6515	11.8963	11.2839	11.5824	11.9017	11.2388	11.9276	11.9534	11.4913	12.0022	11.9626	11.5663	12.382	12.2955	12.0866	12.3898	12.2561	11.9351	12.8981	11.9929	12.7531	12.7896	11.9271	12.7303	13.116	11.2656	14.2264	13.0384	11.4814	14.1625	12.3982	8.13042	12.7498	12.4595	8.25971	12.7155
BCR-ABL-3-non		9.10648	9.04398	9.7283	8.98879	8.87037	9.7222	9.07872	9.6484	9.05011	8.81346	9.71538	9.23138	11.2754	12.7472	10.416	11.2327	12.7091	10.3653	9.69234	9.29763	10.2961	9.53804	9.50508	10.4225	0	2.73279	1.9148	2.66836	0	0.317315	3.18917	10.0955	2.45061	0	10.3628	0
BCR-ABL-4-non		9.19411	9.12138	9.02662	8.89407	8.95104	8.76733	8.82728	8.25508	8.94746	8.58408	8.92642	8.95239	8.96936	9.98835	8.76578	9.33341	10.1534	8.58036	9.67378	9.25483	9.18389	9.86519	9.1519	9.07584	0	0	13.4583	2.74637	1.48819	13.4468	11.0517	0	10.6974	11.0834	2.8855	10.4933
BCR-ABL-5-non		9.25953	8.90206	8.37094	8.80091	8.71111	8.40027	8.48454	8.69262	7.05461	8.67894	8.68876	7.62776	4.00325	7.13473	7.6687	3.7533	7.17551	7.74583	7.3948	4.41277	4.49339	7.29602	3.99247	5.06907	0	0	0	2.89076	0	0	0	2.67568	11.3155	2.40769	1.66311	11.3999
EIF4A3-1-non		8.10122	7.92344	8.61024	8.04845	7.71258	8.85028	8.14945	8.12872	7.73044	7.95105	8.33046	8.05737	9.18571	8.65179	9.97853	8.97153	8.76409	9.96584	8.89293	9.00997	8.402	9.0676	9.07993	8.67585	0	7.58851	0	-1.50156	7.53259	0	0	6.8264	12.6412	0	6.98504	12.6481
EIF4A3-2-non		9.24424	9.11037	8.58583	9.27209	9.15616	8.80686	9.34549	9.44734	9.62856	9.1328	8.95506	9.28024	10.256	13.3187	11.7493	10.3958	13.3698	11.8105	12.5746	13.2358	14.0954	12.5499	13.3274	14.0618	3.31329	7.37139	0	3.30579	7.58271	0.802741	0	7.71591	5.25797	0	7.44738	6.10009
EIF4A3-3-non		10.2996	10.3066	10.1571	10.2753	10.4171	10.3256	10.3429	9.96918	10.2548	10.3357	10.1331	10.3485	10.5138	10.1213	9.68782	10.7007	10.1877	9.82007	10.6624	9.31199	9.91846	10.587	9.14133	9.74666	2.89826	11.0547	11.722	4.60696	11.0989	11.6768	9.02206	9.90816	0	9.01255	9.92207	3.11824
EIF4A3-4-non		10.3622	11.2806	10.1511	10.4486	11.2317	10.3105	9.91338	10.1614	10.0335	9.90881	9.91543	10.0376	11.218	10.4072	9.28348	11.7451	10.3903	9.23228	9.60655	10.4412	8.81145	9.75545	10.5215	8.8337	3.20638	6.73279	15.8146	3.022	5.53259	15.8119	0	8.3508	0	1.99265	7.83081	4.11824
EIF4A3-5-non		10.6029	10.8	10.6159	10.6089	10.8419	10.7747	11.2045	11.2199	11.0415	11.2065	11.0926	11.1047	10.2194	9.72288	11.0761	10.155	9.82897	11.0903	9.84043	10.5685	10.9295	9.94762	10.4752	10.9313	9.67962	0.273361	1.7628	9.71215	0	1.31731	10.2139	11.4424	7.32604	9.99265	11.3961	7.50022
PRKDC-1-non		11.4831	11.3993	11.3172	11.4458	11.3101	11.0915	11.5371	11.9424	11.481	11.4226	11.9982	11.4359	10.5255	11.1335	10.4808	10.509	11.0775	10.5853	11.4454	10.9495	11.2771	11.438	10.7715	11.3483	13.8514	14.0094	5.33434	13.8402	13.9324	4.06148	9.68776	4.82252	12.0012	9.68923	5.95262	11.8892
PRKDC-2-non		8.15632	5.64333	6.9816	8.04341	6.23652	6.82204	7.91338	6.93466	6.74905	7.41328	7.52013	6.68953	6.08342	7.14237	5.02568	5.10288	7.54817	5.47994	5.95854	8.16035	7.69726	6.92162	7.92834	7.70982	2.5934	4.08072	1.17784	-1.50156	4.48819	2.24331	0	0	10.5808	0	0	10.4055
PRKDC-3-non		4.65344	3.12548	6.12777	5.49825	4.21594	6.44453	6.69632	6.86503	7.56379	6.6255	6.66374	6.72789	7.03383	6.3511	0	6.60646	6.25363	0	3.52855	5.27526	3.271	4.69923	4.71683	0.851843	9.44478	0	1.9148	9.0834	-1.09677	0	0	0	0	0	0	0
PRKDC-4-non		12.1965	10.7104	10.9554	12.1414	10.8433	10.8538	10.8373	11.5842	11.2633	10.9427	11.6269	11.3831	9.74356	7.76119	10.8952	9.7728	7.70219	10.8332	8.77331	9.84739	9.12691	8.9796	9.92834	9.25954	0	1.27336	1.17784	2.49844	2.22516	3.51895	8.39657	4.2141	0	8.22787	2.58065	-1.20369
PRKDC-5-non		10.9768	10.7839	10.2707	11.0172	10.8205	10.3991	10.0874	10.6536	10.245	10.0478	10.5224	10.1391	11.9579	11.4565	10.7944	11.9801	11.4349	10.8773	11.5895	12.3186	11.1516	11.5799	12.3452	11.0886	10.785	6.87327	3.87828	10.7772	7.34202	4.16531	10.975	12.1291	9.09955	10.6858	12.1515	8.8624
MRE11A-1-non		7.27206	9.24285	6.65133	7.24767	9.15075	6.90673	6.67487	7.42332	6.92962	6.02686	6.70928	6.87569	5.60188	7.63159	6.98862	9.97153	7.64065	6.83357	10.4694	10.4823	9.67827	10.4271	10.4597	9.61073	0	9.5919	15.5648	-0.50156	9.51056	15.5337	0	0	0	-0.177273	0	0
MRE11A-2-non		7.87492	8.02067	7.63556	8.23005	7.99579	7.45539	7.40534	7.71478	6.92962	7.43674	8.01482	6.42995	5.42855	7.76614	4.37659	5.97901	7.78272	5.57591	7.56075	3.76069	5.96216	7.75598	4.4231	5.03771	7.76097	0	0	7.37802	0	0	0	0	0	0	0	0
MRE11A-3-non		8.60805	8.49471	8.82705	8.62501	8.17174	8.99494	8.04672	8.50952	7.55111	8.42114	8.55115	7.92971	8.1823	7.4892	7.74053	8.15885	7.43674	7.53792	8.58142	4.95334	6.20174	8.39142	5.3018	6.93931	0	2.18025	0	3.30579	2.36266	2.51895	0	7.12571	9.6635	0	6.418	9.54702
ZMAT3-1-non		8.53717	9.15188	8.85455	8.27048	8.91574	9.01048	8.31635	8.3056	7.65742	8.17835	8.11819	7.77547	6.67486	9.90386	7.50962	6.68785	9.76949	7.47036	8.37404	8.70989	5.92444	8.33809	8.81542	6.41256	2.50594	0	1.17784	0.49844	0	0	7.8601	9.39841	11.6692	8.12879	9.30135	11.5976
ZMAT3-2-non		11.0726	10.4769	9.84316	10.97	10.6144	10.0703	11.2146	11.089	10.8585	11.0785	11.1113	10.8719	8.47015	9.29484	10.0079	8.78779	9.24435	9.91311	9.64287	9.50119	8.25019	9.49893	9.30653	8.17557	3.99779	6.43323	11.8058	3.85599	6.44239	11.8786	7.56329	7.15988	11.1729	7.26152	7.23802	11.2057
ZMAT3-3-non		12.647	12.5398	11.9181	12.643	12.5207	11.92	12.118	12.275	11.7759	11.8179	12.2085	11.7477	11.1443	10.5956	10.8475	11.0294	10.5846	10.8163	10.3635	11.4025	9.58237	10.3406	11.4558	9.48992	7.36392	9.63256	0.177837	8.09463	9.71701	0	11.6634	8.5917	9.19446	11.4733	8.70264	9.24958
AMFR-1-non		8.7454	7.75704	8.81427	8.90521	8.0722	8.84698	8.81016	7.73661	8.18611	8.99298	8.23036	8.1164	8.43429	9.4877	7.74688	8.71349	9.74045	8.03664	9.90841	10.3817	10.698	10.0796	10.4231	10.8031	11.028	6.49736	0	10.9602	6.72341	0	0	1.7428	4.47167	0	-1.50681	3.88378
AMFR-2-non		12.0881	11.7343	12.0333	12.0121	11.6422	11.8318	12.0526	12.1533	11.7042	12.0905	12.0934	11.7257	11.5532	10.9865	11.8154	11.5569	11.0731	11.7858	11.9144	12.5975	11.7612	11.9323	12.4871	11.7327	10.7248	7.33406	3.95043	10.8372	7.02217	4.5953	7.70279	9.55774	13.1705	7.50221	9.52936	13.2056
AMFR-3-non		5.44059	5.10345	3.4497	5.57004	5.24873	5.40476	4.63654	6.28797	5.49927	4.2899	6.61236	5.12601	4.98249	7.45896	5.25701	5.88657	7.42948	5.66589	2.75094	0	2.38648	3.05982	0	3.57431	0	2.66568	0	-1.50156	1.71058	0	0	0	0	0	0	0
AMFR-4-non		7.98555	7.50105	5.90913	7.98551	7.70521	6.01048	6.05712	7.60041	7.3266	6.3679	7.89452	7.88891	0	3.57631	1.72451	0	3.70519	0	1.94359	3.65377	1.00796	0.94434	3.16935	0	2.67586	0	0	-1.50156	0	0	0	0	0	0	0.0781478	0
AMFR-5-non		0	0	0	0	0	0	0	0	0	0	0	0	0	0	0	0	0	0	0	0	0	2.26627	0	0	0	0	0	0	0	0	2.84813	0	0	0	0	0
FBXO44-1-non		9.62239	10.2094	7.93512	9.57266	10.3245	8.24877	10.5368	9.15165	9.05311	10.4586	8.8783	9.23435	7.7958	8.14237	7.52449	8.12553	8.2526	7.82609	7.60655	8.85269	8.52524	7.04237	8.6612	8.53554	2.50594	0	0	0.820368	3.15116	0	0	0	0	0	0	0
FBXO44-2-non		8.75808	8.70314	9.43762	9.79755	8.81329	9.6719	9.03308	9.92329	9.26971	9.27624	10.1361	9.4657	9.62968	7.89146	8.76265	9.71498	8.00654	8.78729	9.45732	10.4255	8.10389	9.41262	10.4267	8.55228	4.0909	2.52129	0	1.0834	1.48819	0	7.09606	1.60529	0	6.41518	4.8855	2.38128
FBXO44-3-non		5.09065	4.82255	0.542806	4.6649	3.65564	1.8812	7.42153	5.62402	5.92308	6.64354	5.75738	6.4657	7.41699	4.53051	6.26589	7.72392	4.24125	5.99984	4.16598	5.18215	5.2252	4.16673	5.57743	5.2848	0	4.50218	0	-1.50156	6.16062	0	0	0	0	0	0	-1.20369
LNPEP-1-non		10.3186	10.812	9.52509	10.1063	10.805	9.46509	10.6397	9.77824	9.9587	10.7697	9.79002	10.1927	11.4563	11.1952	11.4815	11.3972	11.3194	11.4327	11.5282	10.6297	12.537	11.4577	10.5531	12.5054	7.48035	10.3532	4.95043	7.84274	10.4336	5.77017	6.43309	9.38534	7.85099	5.34629	9.41205	8.36237
LNPEP-2-non		8.56288	9.55022	8.98886	8.56741	9.39916	8.82957	10.9174	10.5203	10.5178	10.6817	10.7647	10.5662	7.58132	8.04799	7.35595	6.85439	8.25671	7.72021	7.63242	8.23874	5.53153	7.36219	8.19001	5.73937	7.97354	0	8.31055	8.26331	2.99069	8.22661	9.34745	7.78321	0	9.71754	7.8855	0
LNPEP-3-non		11.6987	11.4721	11.1221	11.7712	11.4146	11.0634	11.5124	11.5627	11.0422	11.3435	11.3828	11.1584	13.418	12.7741	12.3816	13.4068	12.668	12.4265	12.2708	11.256	12.3957	12.3079	11.3709	12.3459	13.384	7.27899	10.0144	13.3371	7.67802	10.2403	11.1382	10.3085	8.44796	10.9536	10.2363	8.23094
LNPEP-4-non		6.65025	7.18961	5.48532	6.88635	7.30827	5.57369	6.54491	6.68815	5.97461	6.58408	6.7052	6.56322	7.85124	8.36585	8.27691	7.60324	8.24642	8.5241	7.34447	8.40042	9.31448	7.4835	8.31753	9.25784	3.63522	4.29573	0	4.19888	-0.0967712	0	8.71273	13.4799	5.007	8.36769	13.5542	5.66668
LNPEP-5-non		10.7161	10.6268	10.3961	10.8178	10.6259	10.4445	10.8255	10.6993	10.6818	10.7919	10.7716	10.4354	11.5097	12.0244	10.6417	11.5084	11.9211	10.577	11.0429	11.4634	12.1353	10.9359	11.4329	12.0091	5.10585	12.3863	8.23853	1.49844	12.4548	8.07754	8.63298	0.605292	0	8.57928	4.86822	1.11824
ID-235-1		10.5363	10.5545	10.8443	10.5384	10.6754	10.6816	9.8833	9.88275	9.1627	9.84449	10.032	9.64066	8.99808	9.12513	10.0387	8.60324	9.02231	10.0668	9.97793	10.691	9.5763	9.97639	10.5044	9.41561	5.90682	2.59529	0.592875	3.82037	0	1.58035	10.4619	5.15373	12.5084	10.2734	5.41205	12.4134
ID-235-2		9.8715	9.91279	10.2055	9.79118	10.0558	10.0547	9.49069	9.83701	9.74442	9.16437	9.79674	9.71628	10.9772	11.233	11.6457	10.8486	11.218	11.5882	10.0204	11.1107	9.09437	9.96254	11.0799	9.19969	0	8.49977	0	4.49844	8.55786	0	12.155	11.3296	12.8195	12.1355	10.9661	12.875
ID-235-3		1.15519	3.63567	0	2.4685	-0.227004	2.7177	0	4.60516	2.72668	3.52207	2.04903	5.28311	1.19589	0.161275	3.08708	0	1.49874	3.27525	4.78489	1.27526	2.93396	5.26627	2.05387	3.73937	0	0	-0.407125	0	0	0	0	0	0	0	0	0
ID-235-4		12.1489	12.3918	12.2428	12.1607	12.3888	12.2572	11.3863	11.9548	11.8637	11.4888	11.9614	11.682	11.9192	12.4134	12.7922	11.8515	12.4299	12.739	11.4282	12.0405	12.0524	11.4493	12.011	11.9914	11.2474	10.8439	4.68034	11.3554	10.7797	3.75027	13.2637	13.981	11.9707	13.1991	13.9235	12.1039
ID-235-5		11.9433	12.2182	11.9345	11.8888	12.0786	11.9644	11.8015	11.8264	11.5335	11.7499	11.8262	11.5118	11.8495	12.5758	12.5925	11.9235	12.5122	12.5675	12.0913	12.4072	12.1985	12.076	12.4195	12.1728	1.67586	10.3126	10.2295	3.54283	10.3503	10.4313	13.6604	10.2581	9.70744	13.6947	10.2117	9.67053
ID-235-6		8.34007	9.67074	11.3532	8.75698	9.63525	11.4166	8.6613	9.84004	9.12471	8.36383	9.56417	9.06239	10.0307	6.25579	8.95745	10.0134	6.859	8.92472	8.34589	8.08004	7.4772	8.27077	7.72157	7.77547	0	6.77321	11.6591	0.49844	7.72021	11.804	0.526203	2.09072	0	0	2.07815	0
ID-235-7		8.346	8.43423	8.53574	8.05096	8.30924	8.70865	8.49682	8.31143	7.81768	8.59455	8.21466	7.88137	8.20039	8.4559	9.27471	8.03512	8.62485	9.39849	8.59942	7.31966	6.94813	8.94622	7.39372	7.31455	0	0	10.1446	2.74637	0	10.1778	0	8.88699	8.54926	0	8.89726	8.5711
ID-235-8		13.1896	12.742	11.491	13.1876	12.7849	11.5235	9.94957	11.5218	11.1741	10.2759	11.5168	11.3538	7.46268	12.248	9.32336	7.25443	12.5201	9.24805	11.4093	11.6503	8.90036	11.4744	11.6947	9.07777	3.89826	0	0	3.82037	-1.09677	0	0	10.4904	6.79778	0	10.5321	7.42202
ID-235-9		9.8109	10.1374	9.76137	9.75082	10.2006	9.70274	9.70891	9.06632	9.7182	9.96546	9.18712	9.62776	9.23481	9.80513	10.1442	9.22432	9.79654	9.92612	9.28344	9.13697	10.0292	9.27899	9.23544	10.3113	4.5934	3.08072	11.2573	1.30579	1.48819	11.3189	12.7868	11.2664	2.06359	12.7649	11.2727	1.60367
ID-235-10		10.0277	9.68888	9.07224	10.0047	9.38448	8.94959	9.3749	10.1394	10.0259	9.39676	9.88598	10.0636	9.07486	10.4025	11.0086	9.07755	10.4516	10.9794	9.02129	9.13075	9.89061	9.07018	9.28269	10.0998	6.80515	6.37139	9.71829	7.12415	7.08314	9.98016	6.13107	10.8582	10.7744	5.71754	10.8322	10.7267
ID271-1		13.1929	13.532	13.4066	13.2198	13.4924	13.3828	13.2166	13.3741	12.8729	13.2362	13.3891	12.851	13.9242	14.2834	14.38	13.8023	14.275	14.3897	13.9378	14.6728	14.2146	13.8878	14.6422	14.2251	4.48322	11.5663	8.06048	6.29286	11.6136	7.99398	11.6574	15.1691	8.26401	11.6881	15.1716	7.99107
ID271-2		11.3207	10.9076	11.9005	11.3527	10.7947	11.799	10.0955	10.8192	10.8823	9.79341	10.6224	10.8423	10.2971	10.3997	10.1869	10.2611	10.3553	10.0379	10.229	10.0612	11.575	10.1998	10.0177	11.1554	10.4378	0	2.17784	10.3761	0	0	4.33356	7.97161	5.95561	0	7.82634	6.85701
ID271-3		11.0087	10.993	11.1138	11.0786	10.9153	11.1806	11.0769	11.1121	11.0839	11.0393	11.0204	10.9672	10.3548	11.7701	10.4195	10.3455	11.6847	10.4025	10.9431	12.1222	9.86159	10.9432	12.0383	9.69796	9.26749	12.4083	10.8084	9.27405	12.3089	10.8514	8.63298	12.3905	5.54306	8.41144	12.3542	5.98614
ID271-4		10.5936	10.9921	10.3348	10.4417	10.8691	10.3822	10.4502	10.2566	10.2417	10.3467	10.2571	10.3299	11.0785	10.3564	11.4105	11.1646	10.2801	11.3803	10.8863	9.25712	11.2535	10.8119	9.49819	11.2917	10.1435	0	5.7628	10.3769	3.29555	5.41324	0	4.70963	2.82258	0	5.27455	3.38128
ID271-5		8.13018	8.6604	8.80137	7.93611	8.77229	8.56168	8.53899	8.99748	9.07246	8.692	8.98987	9.11399	9.17202	8.88579	9.13269	9.11765	8.93594	9.2987	9.35792	10.6433	9.67472	9.23743	10.7778	9.77368	0	6.66997	0.177837	-0.50156	6.8041	0	0	8.31954	9.50908	-0.177273	8.04585	9.24133
ID271-6		10.8612	11.417	9.98834	10.7421	11.4027	9.83954	9.81078	9.49037	10.1017	9.80497	9.75491	9.89361	9.92517	10.028	11.7002	9.97153	9.81442	11.6525	9.91657	9.96106	9.44259	9.86171	9.83304	9.26801	7.19244	13.7558	9.99695	8.34079	13.7328	10.0205	9.75502	10.5516	10.764	9.75346	10.648	10.6793
ID271-7		11.1279	11.3031	11.5199	11.0849	11.3715	11.4458	11.3959	11.5168	11.5947	11.3502	11.3898	11.5121	11.3842	10.8174	10.7116	11.3341	10.9438	10.6524	10.8216	10.4442	10.314	10.8687	10.454	10.2527	11.7892	11.0793	5.03582	11.6496	10.8391	6.35733	10.8881	10.8763	6.34614	10.9015	10.7515	6.88907
ID271-8		10.1336	9.40752	9.65133	10.0057	9.28178	9.85356	9.1543	9.09701	9.32536	8.93559	9.05706	9.23287	9.72883	9.1309	9.28239	9.65241	8.87845	9.3143	8.64287	8.13573	6.41396	8.48866	8.26657	6.56334	3.86349	8.08072	6.87828	0.49844	8.27827	7.40478	0	8.45579	13.0273	0	8.2464	12.9052
ID271-9		9.44337	9.8698	9.7196	9.50055	9.96991	9.5266	8.96401	9.88177	8.66528	8.59918	9.60252	8.81362	11.7556	12.906	13.6262	11.7502	12.9018	13.6167	12.2745	12.5241	12.0195	12.2744	12.5552	12.101	0	8.62651	0	2.0834	8.88337	0	0	6.12257	6.61581	0	6.15852	6.1092
ID271-10		6.63416	6.80901	4.93512	6.92246	6.4838	3.77428	6.17642	5.13859	5.79993	6.53662	5.79627	6.16381	8.06625	8.85708	6.8479	7.93866	8.62882	6.7569	8.44874	8.26167	8.20764	8.3636	8.01965	8.22514	1.82787	0	0	1.0834	0	0	0	0.283364	2.68508	0	0.0781478	0
ID673-1		12.3498	11.82	13.0945	12.3391	11.7706	13.2023	12.6372	12.9883	12.4066	12.8122	13.0219	12.8123	11.5785	12.8485	13.5258	11.5281	12.8398	13.4886	12.3145	12.01	12.4207	12.3008	11.9296	12.4578	8.79711	0	0	8.90995	0	0	7.30318	7.73045	2.82258	7.64928	7.52661	0.796314
ID673-2		7.67875	6.39397	7.50281	7.77684	6.63718	7.26367	8.03834	7.24598	7.34629	8.04224	6.68047	6.85658	6.15009	6.40286	6.07703	6.01827	6.69615	6.11245	7.23514	6.97014	4.44092	7.42547	7.06882	5.0845	0	0	1.40023	-1.50156	0	0	2.94124	1.9838	3.53307	0	0	5.46874
ID673-3		11.9219	11.2555	11.5773	11.9856	11.394	11.6835	11.3079	11.4884	11.6726	11.4865	11.5001	11.6177	13.6141	12.7404	13.0348	13.6551	12.7605	13.085	12.2143	12.2671	11.6422	12.2692	12.3891	11.6174	7.39468	6.94225	11.943	8.04726	7.01697	11.9939	6.76779	13.6938	14.5051	6.22361	13.6628	14.4477
ID673-4		11.6476	11.5819	11.3225	11.5753	11.7014	11.1374	11.6522	11.864	11.9651	11.6252	11.7698	11.698	11.868	12.3988	11.8366	11.9606	12.4556	11.9275	11.481	11.668	12.1442	11.441	11.7028	12.1002	5.5934	10.2506	7.79745	5.67835	9.9256	7.65181	8.26542	13.4909	14.2756	8.30453	13.4834	14.3656
ID673-5		9.88243	8.45068	7.63292	9.89057	8.3295	7.61881	10.2494	9.54706	7.48602	10.1949	9.37032	7.78965	7.5393	7.16503	7.16982	7.66638	6.53301	7.40151	6.21038	9.30648	5.89549	6.365	9.05762	5.5852	9.83405	0	8.57159	10.1007	-0.0967712	8.62656	0	3.41265	0	0	3.81511	0
ID673-6		9.15632	9.40019	9.49336	9.23116	9.47083	9.36329	8.54343	8.1806	9.12756	8.54384	8.02304	9.11479	7.48499	9.20111	9.91857	7.2379	9.3423	9.94974	7.33877	9.49346	8.23871	7.41466	9.50783	8.47243	11.3811	10.3468	8.61247	11.478	10.2685	8.4792	3.40067	6.67568	0	5.33052	6.53758	0
ID673-7		8.14728	7.62412	6.96066	8.35216	7.74884	6.25375	8.77657	8.04373	7.30663	8.61297	8.15157	7.44282	3.26628	3.16127	3.23909	3.19142	1.38327	4.00516	7.37543	6.07228	3.64023	7.47572	5.67836	4.02177	11.0162	0	-0.407125	11.2734	0	0	0	0	6.56772	0	0	6.31201
ID673-8		11.2226	10.8033	10.4669	11.1783	10.7993	10.5799	11.5747	11.1016	11.5067	11.5921	11.0389	11.621	11.3218	9.22197	11.9407	11.4264	9.03909	11.9678	10.2678	9.72812	10.6885	10.2982	9.74852	10.6954	10.0543	7.87141	14.6514	9.79765	8.20701	14.676	7.98836	5.99761	7.22423	8.09419	5.75057	8.14504
ID673-9		8.71591	8.13501	8.03866	8.44004	8.26785	7.80686	8.46123	9.03847	8.27615	8.15654	9.10354	8.33235	2.19589	4.88009	3.77514	-0.200896	5.03671	3.04698	0.680555	5.90753	8.10178	2.35938	5.89517	7.87643	0	0	0	0.820368	0	-2.00461	0	5.48304	0	0	6.1079	0
ID673-10		7.84029	7.62991	9.13526	7.91696	7.80917	8.84203	8.78034	8.50698	8.34629	8.42766	8.96448	7.76526	7.67809	8.3312	8.81046	7.78495	8.15145	8.75769	6.41391	8.22713	7.68322	6.44684	8.12712	7.84733	10.5421	0.595289	0	10.8215	3.22516	0	0	0	0	0	0	0
ID-698-1		10.0181	10.8439	10.8002	9.86368	10.9234	10.892	10.3207	11.3719	10.5888	10.6405	11.4364	10.9921	10.7947	10.1965	12.1544	10.7493	10.3248	12.221	10.5435	9.08391	11.93	10.5945	9.07068	12.0018	1.31329	0	3.17784	2.74637	3.65812	3.45482	0	12.3275	7.80609	0	12.4093	8.30411
ID-698-2		6.87492	6.87875	5.41317	5.96569	6.86311	6.71409	7.76138	7.47097	5.271	7.59339	7.62105	5.91316	7.31691	10.1855	12.0533	7.8435	10.2552	12.0317	9.00608	8.03282	4.49339	8.97501	8.08362	4.8337	0	1.44329	-1.40713	0	-0.0967712	0	0	0	0	0	0	0
ID-698-3		5.87766	6.10899	6.64609	5.57004	5.65564	6.23875	5.40859	3.88079	4.72668	5.96367	4.61672	4.57262	4.30023	7.80272	7.22094	4.44296	7.9992	7.48565	5.65325	2.95334	3.07835	5.80232	3.46891	0	2.0909	0	0	0	0	-2.00461	0	11.0136	0	0	11.1755	0
ID-698-4		8.54062	7.04975	7.03466	8.82605	6.9202	6.613	8.27595	7.16459	7.07246	8.15025	6.63828	7.37729	7.95611	8.15563	8.85821	8.04703	7.93529	8.74821	9.26176	8.97986	8.86221	9.29454	8.94869	8.83255	0	8.91361	1.40023	3.19888	8.93665	0	7.71932	0	6.59677	8.44844	0	7.31988
ID-698-5		11.4657	11.4489	11.3238	11.3077	11.3838	11.3819	11.3803	11.5044	11.1571	11.3154	11.4496	11.0532	11.0186	10.6139	11.6466	10.7764	10.6984	11.5864	10.9026	10.9656	10.2639	10.8247	10.9846	10.209	10.0786	13.0788	10.0028	10.3584	12.9387	9.96693	12.8344	13.1552	6.86697	12.7953	13.0374	6.93074
ID-698-6		9.35732	9.02287	9.02158	9.36584	8.91702	9.05398	9.18593	9.2746	9.22121	9.25146	9.26404	9.00973	9.44192	8.11741	11.3108	9.44566	8.35001	11.2619	10.2351	11.3672	10.6164	10.1271	11.3339	10.592	9.40151	2.44329	0.177837	9.05877	0	2.75027	10.3453	10.004	10.982	10.4562	9.999	10.9886
ID-698-7		10.1422	9.76189	9.52936	10.2873	9.63641	9.59936	10.1897	9.94219	11.172	10.1876	10.138	11.0226	11.555	10.5407	9.96087	11.4945	10.8364	9.9689	9.65095	11.5985	11.2561	9.6517	11.5745	11.1783	10.5031	12.5604	0	10.5486	12.599	1.99539	11.817	12.4354	8.78941	12.0092	12.4243	8.45987
ID-698-8		10.726	9.92029	10.1497	10.9109	10.0333	10.0917	10.5342	11.3491	10.1731	10.3301	11.1855	9.86281	9.95744	11.1739	11.3898	9.72466	10.7046	11.2783	10.6675	10.4035	11.3339	10.5682	10.1806	10.7701	3.9322	3.44329	7.58723	4.11315	5.09305	7.48924	8.3612	14.189	11.6784	8.30654	14.1837	11.7563
ID-698-9		9.92073	10.2369	10.1849	10.0619	10.226	10.1134	10.4074	10.44	10.1068	10.2248	10.4031	10.0502	9.79357	11.1646	11.3817	9.94567	10.8751	11.2844	12.4366	10.749	10.254	12.137	10.788	10.3401	8.95509	10.9147	8.74896	8.96503	11.0373	8.6625	13.886	13.7139	13.624	13.9065	13.7434	13.6056
ID-698-10		10.0351	9.68934	9.54351	10.1753	9.77405	9.72445	10.3072	9.68254	9.90244	10.3214	9.60417	10.0536	9.29603	9.68288	9.55469	9.16652	9.8654	9.80148	9.18359	9.46608	10.1814	9.3388	9.3803	10.1868	11.1373	5.06778	8.75275	11.1328	6.45782	9.09605	7.12612	12.9723	10.9434	7.05635	12.934	10.7381
ID-837-1		10.8665	10.79	11.1077	10.8198	10.6684	10.9923	10.7607	11.3345	10.8832	10.8015	11.3205	11.1071	9.64132	10.3703	9.93744	9.80473	10.4874	9.92507	9.9738	9.63896	10.3804	10.086	9.63758	10.1524	1.96537	9.48342	12.4109	2.95787	9.6028	12.4019	5.54115	5.07778	3.22113	5.37732	4.86822	0
ID-837-2		10.4369	10.8412	11.5972	10.4869	10.8028	11.6617	10.1755	10.529	10.4882	10.1569	10.3952	10.4929	9.9877	9.85476	9.7998	9.84145	10.0126	9.73987	11.0009	10.4823	9.16784	10.9628	10.5636	9.2493	8.50171	7.47548	3.11644	8.9268	7.91446	4.54998	3.33356	9.23027	7.84091	3.86712	9.23549	8.11146
ID-837-3		6.13704	6.22574	6.96907	5.85508	6.49067	6.54552	7.18023	5.76662	5.78558	7.34604	5.4315	4.69815	3.68132	6.97719	6.07703	4.60646	6.63751	6.44908	3.52855	4.31089	5.09543	2.94434	4.82646	5.15927	0	0	0	0	0	0	0	0	0	0	0	0
ID-837-4		10.5578	11.1702	11.0597	10.4619	11.2297	11.0938	10.4725	10.5501	10.18	10.457	10.5466	10.4867	10.9077	8.85708	11.8472	10.7846	9.04088	11.8859	9.90889	12.2698	9.59218	9.92923	12.2282	9.57363	10.0928	6.53075	5.96791	10.1762	6.86901	6.11433	6.63473	8.74382	7.2055	6.72962	8.85622	5.67896
ID-837-5		10.2458	10.4282	10.061	10.1371	10.4359	9.8711	10.0038	10.2806	9.14172	10.0035	10.1557	9.34954	9.52949	8.89372	10.561	9.42481	8.74302	10.5932	10.5017	9.36273	10.1107	10.4312	9.16587	10.0662	3.55033	1.73279	8.28287	2.19888	3.81012	8.15147	9.45102	-0.131673	3.06359	9.44111	-1.50681	1.79631
ID-837-6		8.57389	8.41536	8.34694	8.42947	8.27682	8.50325	8.34889	7.67464	7.73418	8.17371	7.62538	7.79568	7.3497	8.15939	10.3476	7.83802	7.99552	10.3495	7.60655	8.08262	7.4674	7.46267	8.17971	7.29147	9.25748	7.09673	12.3609	9.1278	6.71058	12.4975	15.149	13.8639	0	15.1382	13.7907	4.7032
ID-837-7		9.48432	9.29783	9.05851	9.54175	9.35655	9.35055	8.36739	8.81256	8.79098	8.6164	8.55683	8.80268	11.2071	9.21746	9.87716	11.1578	8.91919	9.8558	9.42472	9.19054	9.62928	9.46267	9.22879	9.65468	6.39468	1.59529	0	7.03371	4.11268	0.580349	10.5139	0	-0.636852	10.0224	1.95262	3.79631
ID-837-8		10.9102	11.1649	10.3938	10.9023	11.1654	10.5134	10.9296	10.5752	10.6205	10.9308	10.7733	10.5514	10.1028	9.40762	11.2949	10.4978	9.25363	11.3965	11.0088	10.9653	10.4237	10.9528	11.0964	10.4932	5.07579	12.5293	14.2148	6.73684	12.745	14.2774	10.902	6.57338	0	10.9702	7.23802	4.90484
ID-837-9		6.46626	7.2783	5.80959	6.54887	7.24467	6.34531	6.1916	6.46576	5.58466	6.1768	6.51314	4.59123	6.23151	3.57631	9.67288	6.20849	3.25774	9.69001	5.81806	7.37119	8.231	5.74308	7.10553	8.62267	12.7003	0	6.53539	12.8556	0	6.99257	0	0	0	0	0	0
ID-837-10		7.45532	7.07261	6.91785	7.64343	7.55763	7.23371	8.31808	8.14513	7.13041	8.63342	8.01975	7.38531	7.2791	7.68745	8.99397	7.67255	7.81232	8.9858	9.31282	10.0018	5.2096	9.12839	10.0158	6.43681	0	0	0	0.0834021	0	0	0	0	0.948111	0	0	0
ID-838-1		7.94701	8.82255	9.33152	8.08198	8.9976	9.52968	7.29717	6.70596	8.09301	7.74098	6.70928	7.74254	7.82525	8.33952	9.54195	8.18281	8.13369	9.65241	7.89584	8.22246	5.06108	7.67905	7.72157	4.6592	0	13.0044	0	0.49844	12.9547	1.90228	0	1.7428	0	0	0	0
ID-838-2		9.50746	9.70816	9.37411	9.40514	9.69632	9.04682	9.67284	10.3295	9.76834	9.86817	10.519	9.73209	10.988	10.9928	12.1263	10.9762	11.2013	12.0635	10.6368	10.6048	9.20174	10.5208	10.8537	9.14554	12.4201	12.6454	2.29331	12.5404	12.6207	1.31731	12.0048	11.2317	9.61226	12.2201	11.1627	9.67206
ID-838-3		7.98301	7.48835	7.6035	7.97233	7.42942	7.94267	7.49682	6.65185	7.66136	7.71776	6.90701	7.86998	4.23151	0	1.50212	6.06589	0.605658	1.72505	5.75951	6.76712	5.31539	6.16028	6.58785	4.67966	0	0	0	0	0	0	1.7486	3.19025	0	0	0	0
ID-838-4		10.6444	10.7874	10.5502	10.7526	10.7203	10.5551	10.5438	10.2581	10.8062	10.5166	10.481	10.8094	9.33646	10.6118	7.53187	9.54646	10.5911	7.12227	9.36144	10.2422	10.725	9.56761	10.2288	10.7935	12.1901	13.4149	12.2689	12.2612	13.4464	12.2291	3.4648	0	10.6483	1.82273	2.07815	10.7516
ID-838-5		9.12213	9.12616	8.69889	9.49502	8.98853	8.85356	8.72531	8.80432	8.87304	8.32943	8.83693	8.3584	11.1022	11.7221	11.0596	11.1378	11.8162	11.1361	11.56	9.75827	11.1819	11.6278	9.66489	11.4501	7.1534	0	3.34776	5.74637	0	3.03978	10.5435	0.283364	2.45061	10.4711	0	3.49675
ID-838-6		5.51976	6.1579	6.86022	6.11236	5.90742	6.57369	6.33528	5.11212	5.81415	6.46237	5.5178	6.11318	7.28335	5.51883	6.71158	7.39902	5.83722	6.89784	8.62892	8.65897	8.59893	8.57005	8.50233	8.37069	4.86349	-0.726639	0	5.91629	0	2.85337	0	1.9838	0.363148	-1.17727	0	1.11824
ID-838-7		9.89159	10.036	9.43762	9.90868	9.77229	9.18693	9.86388	9.86997	9.82735	9.88816	10.041	9.72263	10.858	9.34615	12.4686	10.7198	9.3423	12.4951	10.4351	11.652	10.7423	10.465	11.6977	10.7829	4.48322	2.85832	4.95043	1.30579	0	5.71649	11.8896	0	3.22113	11.8043	2.81511	5.04424
ID-838-8		9.67875	9.95299	9.04365	9.83118	9.72828	9.08577	9.04358	9.18695	9.7509	9.05661	8.99406	9.52681	9.86265	9.50557	9.5709	10.1126	9.42994	9.65874	8.09672	10.0368	11.2435	7.90627	10.0197	11.1249	4.52831	3.82795	13.9029	0.820368	2.48819	14	2.11117	0	0	0.40769	1.81511	1.11824
ID-838-9		7.72505	6.69211	7.15752	7.14328	6.05377	7.17975	7.61418	7.36286	7.55111	7.16749	7.69495	7.86425	5.249	5.39649	6.05671	5.96903	4.7983	6.10257	5.71618	6.0408	6.6344	5.6355	5.44619	6.14462	0	10.5416	0.914803	0.0834021	10.7106	0	0	0	0	0	0	3.18863
ID-838-10		7.6614	7.36417	7.44669	7.67307	7.17601	7.7231	9.05608	7.97928	6.94262	8.89193	8.15905	7.18541	6.17774	2.16127	5.18395	5.96903	4.00776	5.46459	6.37543	5.3796	7.12483	6.26024	5.5133	6.67966	0	0	0	0	1.48819	0	2.40067	0	0	0	0	0
ID-755-1		10.5998	10.5305	10.435	10.6871	10.6055	10.5361	10.4815	10.661	10.4954	10.463	10.5704	10.4441	9.62048	11.5886	11.2458	9.36135	11.6386	11.1826	10.794	11.7101	11.5748	10.8021	11.7809	11.5958	0	0	2.40023	2.49844	0	3.72331	13.421	0	12.3576	13.4028	3.24807	12.322
ID-755-2		9.38545	10.4092	9.31016	9.71682	10.6741	9.47686	9.36739	9.61815	9.79008	9.58175	9.79962	9.83477	9.79729	8.21112	9.06054	9.96087	8.13034	9.17449	9.44808	9.07746	10.1285	9.3859	9.17454	10.07	6.48322	2.9738	0	6.83829	0	2.24331	1.5262	1.86833	6.47689	0	2.74111	7.18002
ID-755-3		11.2377	11.186	10.2741	11.176	11.2802	10.2252	11.9894	11.8598	11.6288	12.0513	11.793	11.5209	11.594	9.76119	10.7536	11.5733	9.84713	10.7553	11.278	10.9274	11.0613	11.3365	10.7019	11.0657	4.33883	3.44329	2.9148	6.41133	5.41102	2.63924	12.0616	8.73561	6.57747	12.0742	8.54167	6.31988
ID-755-4		9.07346	8.95914	8.88932	8.84426	8.94167	9.07455	8.6212	9.02612	9.20242	8.87391	9.09654	9.18465	10.9363	10.1744	9.17925	10.7656	10.1306	9.15012	9.69178	9.28984	9.29891	9.6285	9.00612	9.10356	1.67586	13.0204	1.40023	0.49844	12.9985	0	8.71767	1.7428	10.2273	8.21933	3.77859	10.2356
ID-755-5		6.99817	6.90126	7.7052	7.54532	7.4838	7.5657	8.43595	8.44999	7.71915	8.41984	8.7455	7.61189	8.14075	6.24165	6.89444	8.28493	6.47426	7.10752	8.82419	9.48179	6.78407	8.9082	9.55769	7.23035	0	0	1.9148	-0.50156	0	0	1.94124	0	0	4.07065	0	0
ID-755-6		11.8489	12.0864	12.6432	11.7716	12.0524	12.3295	12.104	12.166	11.7351	11.6978	11.9668	11.498	10.2839	10.1174	11.772	10.3474	10.0522	11.7967	10.4511	10.5913	11.3427	10.4597	10.4675	11.3385	9.86569	7.2041	6.20758	10.0796	6.83987	5.5953	12.5988	6.19625	13.6727	12.624	5.86822	14.3768
ID-755-7		8.87287	8.97515	8.31924	8.63759	9.0497	8.69315	8.1279	8.72574	8.77108	8.25806	8.75836	8.46191	8.30023	10.2439	8.92419	8.64616	9.85596	8.78266	8.48016	8.93775	7.31903	8.57127	8.93243	6.90495	13.1724	3.55876	13.3957	13.2044	-1.09677	13.4021	0	8.51818	10.9283	1.63008	8.77163	10.723
ID-755-8		10.4475	10.4284	9.56795	10.4302	10.3854	9.5445	10.5929	10.5013	9.88823	10.4646	10.3091	9.89079	10.8329	9.93276	9.36424	10.8746	9.70557	9.39697	10.899	10.8031	11.0312	10.8854	10.7151	10.9033	2.0909	14.9581	7.1513	3.022	15.0669	7.00941	9.67764	10.9463	2.75547	9.28216	10.8999	0
ID-755-9		9.19246	9.20908	7.33722	9.28121	9.18133	6.75684	8.85497	8.67238	8.57426	9.11997	8.8453	8.57262	7.37381	7.95786	8.37454	7.13449	7.92242	8.70151	8.261	10.1063	6.07835	8.24812	10.223	6.42473	0	0	7.25465	3.25333	0	7.77017	7.89253	0	13.0757	8.0224	-1.50681	13.0361
ID-755-10		10.6045	8.94062	9.90639	10.4755	8.75884	9.93609	10.4845	9.80121	9.68765	10.4345	9.50495	9.73262	9.54107	8.85244	10.0529	9.30987	8.4944	10.0566	11.0658	9.63721	11.3904	11.1317	9.62246	11.2559	5.53936	3.18025	12.1494	6.16378	3.76121	12.2444	6.68943	12.138	5.1705	7.1035	12.1724	4.84071
ID25-1		12.2103	12.1889	11.8925	12.184	12.0871	11.942	11.7863	12.1349	11.8701	11.7966	11.9786	11.895	11.8658	11.8053	12.614	11.7712	11.7829	12.5389	12.155	12.0176	11.9371	12.0507	11.972	11.8659	8.59075	15.2622	11.5022	8.79191	15.1557	11.4202	11.9255	11.8667	12.4206	11.9444	11.9185	12.4386
ID25-2		9.07525	9.61198	8.8726	8.89546	9.79883	9.00088	8.83213	8.69485	8.71915	9.07167	8.55456	8.53825	11.0221	8.20567	10.6098	11.0609	7.91205	10.5613	9.6219	10.7252	9.08905	9.71252	10.7824	8.94671	0	7.7059	0	0.49844	8.11268	0	12.6049	7.76112	3.31734	12.6219	7.648	0
ID25-3		5.04272	6.27091	4.75226	4.94963	6.87366	5.35925	2.70164	3.67916	0	3.1706	5.42159	-0.109208	0	0	0	0	0	-0.0823044	0	0	0	0	0	0	0	0	0	0	0	0	0	0	0	0	0	0
ID25-4		9.89463	10.0454	9.72334	9.92177	10.1453	9.82622	10.0347	10.0314	10.8031	9.88863	9.85316	10.924	8.32517	8.21475	9.25255	8.02311	8.47073	9.33818	8.23361	9.47983	8.4772	8.1176	9.39668	8.59466	1.67586	8.18175	-0.407125	2.74637	8.23415	0	0	5.88328	4.88671	0	6.18667	6.13616
ID25-5		10.0406	10.2854	10.1376	10.286	10.3533	10.1626	10.149	9.91086	9.93451	10.0545	9.87785	9.60447	8.58477	9.30338	8.46405	8.18065	9.19972	8.66924	8.74125	9.44118	9.21742	8.53055	8.98263	9.19703	14.3803	4.18025	3.87828	14.4169	3.90323	0	8.16283	4.91272	7.20235	8.21933	4.86822	7.45095
ID25-6		11.5629	11.6517	11.1072	11.6205	11.6165	11.1228	11.28	11.3955	11.3383	11.2311	11.3793	11.2924	11.2318	10.9849	10.6019	11.2293	10.8228	10.6151	11.5298	12.0749	11.2978	11.5316	12.1157	11.2474	11.6405	8.8489	11.6878	11.5801	9.39207	11.8059	10.3991	5.93442	9.01689	10.4639	5.65306	9.02032
ID25-7		8.04637	9.05335	8.42239	8.10995	9.21542	8.14665	8.31635	7.16459	8.009	7.91253	7.12432	7.72157	8.25551	9.81412	9.02307	8.19357	9.69653	8.90922	8.90262	9.39524	7.64604	8.72351	9.1289	8.1205	0	-0.726639	0	2.95787	0	0	0	0	1.94811	0	2.30054	0
ID25-8		7.68657	6.261	6.79073	7.89895	6.61535	6.77081	4.22889	7.3796	7.07836	6.19526	6.79627	6.56792	8.41893	7.49219	8.12661	8.5821	6.94041	7.9905	6.21038	7.51939	6.61677	6.6494	7.41142	6.3941	0	7.2985	-1.40713	-1.50156	7.24308	2.85337	11.9615	3.67568	6.41843	11.9682	0	7.18433
ID25-9		9.70286	9.90126	9.86304	9.68928	9.77581	10.0608	10.5918	9.99748	10.2024	10.714	10.1512	10.2123	9.69414	9.06616	9.63826	9.79487	8.87979	9.50266	9.72713	8.67785	10.0029	9.64073	8.49405	10.1238	0	6.19817	11.5994	4.05303	6.67802	11.5567	11.8133	11.7535	13.3118	11.8427	11.6147	13.2955
ID25-10		9.27983	9.60465	9.19116	9.25423	9.22935	9.27903	9.46827	10.2322	9.119	9.48129	10.0193	8.98002	8.75661	10.4242	9.75163	9.09487	10.519	9.78536	9.82419	8.9491	9.66332	9.89027	9.12175	9.85072	7.0451	5.16818	3.29331	6.38108	5.77359	4.82828	0.941241	3.53129	8.90811	-1.17727	4.19363	9.08056
ID-223-1		9.18751	9.15523	9.54421	9.27102	9.40326	9.77125	9.63238	9.50316	9.38489	9.70171	9.57483	9.54065	9.78909	10.0915	8.53187	9.72762	9.97759	8.61466	9.32729	6.74124	5.1123	9.31865	6.84395	5.3628	0	0	0	0.820368	3.15116	0	4.4648	3.70963	0	1.40769	0	0
ID-223-2		6.84728	7.17912	8.40079	7.00248	6.60589	8.42699	6.59146	7.56669	6.68088	7.01306	7.16352	6.31706	9.46829	3.43429	10.5909	9.44566	1.49874	10.5972	5.65325	8.25712	8.61233	5.88294	8.32689	8.19703	11.1574	0	2.40023	11.149	0	0	0	6.71382	1.1705	0	5.64293	0
ID-223-3		11.7666	10.7493	14.3569	11.8205	10.536	13.4483	11.4397	10.5998	11.4877	10.7851	10.7726	10.7425	13.2423	12.8099	12.5721	13.1536	12.9111	12.6362	13.2973	11.7785	11.2815	13.3169	11.7838	11.302	2.89826	8.9764	4.29331	4.54283	9.20929	1.69583	7.5851	8.4036	2.45061	7.0273	8.25307	4.25575
ID-223-4		8.30798	8.95222	7.94155	8.58571	8.79675	8.03818	8.59717	9.01901	9.76925	8.60953	8.83787	9.74462	7.1823	6.65313	5.34342	7.03272	6.43855	6.27525	8.73149	6.71489	7.49982	8.67339	6.36372	7.35009	0	10.392	0	-0.50156	10.6153	0	4.15069	0	3.78941	1.82273	0	0
ID-223-5		10.7146	11.0958	10.6989	10.6645	10.9725	10.8404	11.0782	11.2272	11.1916	10.9795	11.1047	10.9989	10.8347	13.2856	10.0946	10.6848	13.2734	9.92682	11.2553	11.2719	10.7652	11.1905	11.2572	10.8987	15.5721	8.30678	10.4218	15.5972	8.43461	10.4546	9.32062	3.03825	12.3261	9.21826	2.40008	12.3745
ID-223-6		8.23201	7.8836	8.47502	7.92246	7.96652	8.20055	8.38567	7.59564	8.4704	7.83422	7.46084	8.48449	7.93195	5.23452	4.04644	7.73868	5.3061	4.44126	7.31863	5.27526	6.47394	7.32227	5.08362	7.00159	3.0909	8.45947	0	-1.50156	8.03251	0	0	0	0	-1.17727	0	0
ID-223-7		9.92172	10.3771	9.87092	9.86831	10.3326	9.82873	9.98595	9.73661	9.9563	9.93559	9.91719	9.83526	10.8911	9.90611	10.8025	10.905	9.92469	10.7591	11.0288	9.69396	8.76152	10.996	9.77497	8.66434	1.96537	0	1.59287	2.30579	0	2.31731	2.84813	0	11.0036	0	0	10.774
ID-223-8		6.61462	6.31471	6.18666	6.43429	6.14804	5.94421	7.56254	3.16459	4.86964	7.79845	2.24168	4.57262	0	3.96863	6.30948	-0.200896	4.22457	5.95661	4.03105	3.27526	6.85596	4.68131	1.46891	7.08066	0	13.4156	0	2.40533	13.3608	2.31731	0	2.09072	4.19604	0	0	3.84071
ID-223-9		11.1041	11.076	10.9034	11.222	11.2223	10.8968	11.4145	10.7071	11.1329	11.3971	10.8367	11.2443	11.3733	10.9443	10.4765	11.495	10.9496	10.3523	12.1924	10.5768	11.6572	12.1988	10.561	11.7374	10.2313	1.59529	8.90349	10.4121	0.903229	9.11238	11.9774	6.74689	12.245	12.0672	6.24807	12.2719
ID-223-10		11.7039	11.336	11.6856	11.7781	11.462	11.7156	11.6275	11.3625	11.8086	11.4941	11.4093	11.8067	11.8683	11.7038	11.6993	11.7982	11.6478	11.6982	11.8089	11.5239	12.3602	11.904	11.5732	12.4734	7.26416	13.8314	9.69747	7.55372	13.666	9.6775	13.5257	10.1537	13.6557	13.5777	10.1275	13.6341
ID274-1		9.98174	10.1857	9.02158	10.0569	10.2636	9.0976	10.0049	9.92233	11.0078	10.0299	10.0185	11.0538	10.7991	10.0601	10.9537	10.6625	10.2353	11.0175	10.7875	10.8918	10.9079	10.8997	10.9502	10.9883	8.69576	2.52129	-1.40713	8.91207	-0.0967712	2.24331	5.18917	0	6.47689	4.86712	0	5.73883
ID274-2		12.189	10.9462	10.6329	12.1012	10.884	10.7314	10.9157	11.0533	11.1276	11.0558	10.9568	11.2005	11.0269	10.4347	9.815	11.0485	10.4883	9.63879	10.1824	10.6416	10.8759	10.1716	10.6704	10.9406	8.95818	5.3923	13.5656	8.7699	6.53259	13.5982	7.32495	9.75046	3.7207	6.83954	9.61018	4.81868
ID274-3		11.2408	11.0855	11.2086	11.2102	11.005	11.3336	11.4193	11.3219	10.624	11.3237	11.1615	10.8611	9.56832	8.67039	10.767	9.47153	8.54061	10.7626	9.71398	10.6825	9.99722	9.54797	10.7537	9.91955	9.82561	2.27336	2.05231	9.84329	0	0	4.0287	3.41265	2.68508	4.18028	4.07815	1.79631
ID274-4		8.07286	9.05765	9.30103	7.91834	9.0938	9.24001	7.10202	7.85309	6.71158	6.7135	7.50377	6.90202	6.47388	7.51883	8.419	6.7991	7.48655	7.97162	8.40711	9.68465	12.0522	8.64247	9.53768	11.9438	0	0	1.59287	-1.50156	0	0	10.301	0	0	10.304	0	0
ID274-5		9.82408	10.0188	9.48312	10.0456	9.99971	9.75596	9.77215	9.69485	9.271	9.92272	9.89003	9.37461	10.0313	10.5301	10.4969	10.0189	10.691	10.5102	10.1724	10.8295	10.8765	10.2041	10.7549	10.8561	3.99779	1.44329	1.7628	4.80222	2.60367	4.53455	7.42102	2.45329	0	6.97247	0	0
ID274-6		11.4597	11.7003	11.2756	11.4022	11.7307	11.32	11.6982	11.4933	11.6431	11.7228	11.4149	11.6617	12.4559	12.0678	12.7715	12.4603	12.0717	12.7651	12.3641	13.0214	11.4069	12.3481	13.0271	11.4492	15.0744	11.3651	7.21126	15.0288	11.4083	6.97838	10.5073	9.85464	7.77254	10.5048	10.0758	7.87046
ID274-7		9.94603	10.7285	11.2221	10.2572	10.5377	11.2983	9.27862	10.1766	9.58259	9.29988	9.93473	9.7035	8.04889	10.1198	8.20256	7.97403	9.90683	8.36271	8.91322	7.88111	9.67614	8.8849	7.86551	9.48411	3.36392	8.60204	0	6.24663	8.90464	2.3877	0	1.09072	4.61108	0	0.815113	4.3509
ID274-8		14.5058	13.153	13.9001	14.5181	13.1779	13.8708	13.6332	12.3302	12.461	13.5685	12.1516	12.3264	11.8941	12.2912	12.0838	11.8566	12.1734	12.1385	11.6424	12.0961	11.9524	11.6109	12.1302	11.9572	11.307	11.7511	0	11.231	11.4901	4.70963	10.1342	9.01043	3.22113	10.093	9.01675	3.9256
ID274-9		10.5686	10.646	10.7298	10.6294	10.6657	10.7309	10.808	10.8136	10.9446	10.8217	10.7625	10.9203	10.8796	9.88465	11.5381	10.8103	9.60807	11.5884	11.2041	11.271	10.7032	11.2253	11.1302	10.6822	1.67586	10.2599	9.24841	3.70789	10.199	9.0722	9.96984	13.4449	14.1404	10.0593	13.4497	14.0963
ID274-10		11.7345	11.3692	11.0474	11.6427	11.2944	11.0945	11.6062	11.2765	11.28	11.4246	11.4495	11.3101	13.0114	13.6133	12.2816	12.9546	13.7051	12.2294	11.8596	12.431	11.4621	11.8164	12.4227	11.4321	11.1541	9.1795	10.3557	11.1544	9.37185	10.4905	9.05888	4.43311	7.07395	9.09068	4.64293	7.30411
ID-738-1		10.3363	10.5578	10.248	10.357	10.5318	10.3072	10.2932	10.2314	9.97935	10.1538	10.3034	9.94381	10.0907	9.21294	10.5199	10.0723	9.12473	10.409	8.7627	9.97917	9.3977	8.62147	9.96476	9.27978	0	9.68434	0	2.5859	9.32844	0	11.7775	6.20223	3.53307	11.802	6.1079	0
ID-738-2		12.1274	11.9943	12.036	12.1513	11.9811	12.1831	12.0319	11.8606	11.4216	11.8298	11.9038	11.4655	14.3025	14.9405	13.4136	14.3149	14.947	13.4038	13.4751	13.624	13.4941	13.4277	13.6738	13.5926	4.50594	12.1431	13.4833	5.18494	12.0788	13.4545	14.5711	12.5765	8.40754	14.6229	12.6553	8.69416
ID-738-3		8.58397	9.38715	8.16851	8.31608	9.25983	8.3488	7.99355	9.09363	7.74905	8.04563	8.87285	7.88891	8.35374	9.18457	7.76891	8.42116	9.10208	7.64391	7.27451	8.53642	5.76285	7.26024	8.32066	6.38166	8.28566	6.81639	9.45241	7.9762	6.35444	9.5165	11.1093	7.17818	12.4773	11.1336	7.34493	12.4456
ID-738-4		10.4362	9.27153	9.9816	10.4159	9.5739	10.2054	9.44152	10.5782	8.30411	9.64466	10.654	8.31566	8.31067	10.7286	9.85747	8.11652	10.6426	9.89498	9.17161	6.91334	7.52209	9.03533	6.55637	7.85184	0	0	0.177837	1.30579	3.15116	0	9.98222	0	0	9.85615	0	0
ID-738-5		11.5114	11.554	11.7057	11.4796	11.4676	11.7356	11.2059	11.1778	11.5792	11.0408	11.3386	11.6795	13.1394	11.9068	12.6177	13.0586	11.9552	12.5972	10.9539	12.4296	11.3804	10.9739	12.3692	11.3133	5.69576	7.49736	9.13106	5.86476	7.94215	8.97624	8.68271	11.6515	6.52805	8.33843	11.5698	6.71518
ID-738-6		10.2347	10.4902	10.622	10.1255	10.5252	10.5639	9.99247	10.3431	9.8941	9.9744	10.1732	10.0235	9.76499	8.67171	9.28676	9.58945	8.31302	9.1674	9.4274	10.1264	10.3117	9.43218	10.1404	10.1997	4.79134	2.79692	8.47399	0.49844	2.36266	8.64104	10.7425	5.9838	8.23813	10.5822	6.52109	8.05134
ID-738-7		10.946	9.71862	8.4285	10.8033	9.87037	8.67747	9.98595	9.73986	9.458	9.4464	9.82992	9.47262	10.1976	9.42023	10.6674	10.4289	9.41944	10.6755	9.94359	11.0167	9.99039	10.1321	10.9633	10.1036	12.6049	12.627	3.49977	12.6182	12.5879	3.72331	8.8705	4.39189	4.40754	8.81991	4.19363	5.13616
ID-738-8		13.9275	14.2483	14.5411	13.9366	14.3781	14.6697	12.8534	14.3974	14.3479	12.9847	14.4508	14.5631	11.2804	11.3	10.7164	11.4517	11.4077	10.8099	10.6859	12.1121	10.4776	10.8465	12.1949	10.622	0	7.59529	7.47246	5.22636	7.3749	7.4792	8.53743	9.80693	12.3977	8.28011	9.83192	12.2933
ID-738-9		9.37484	10.2007	9.45869	9.5292	10.1303	9.19667	9.16972	9.50698	10.4805	9.11836	9.66216	9.53585	8.77181	9.07416	10.0289	8.60807	8.99429	9.9456	9.60596	9.22129	10.13	9.75116	9.29863	10.1354	0	7.04154	0	4.0834	7.13205	4.3877	2.64168	8.71591	13.3749	0	8.87689	13.4516
ID-738-10		6.1416	4.99995	5.67209	5.61146	5.54778	6.48747	5.65857	5.56669	5.9997	6.11352	5.48008	7.23361	4.60188	6.4092	5.97244	4.58046	5.5992	6.28838	6.98798	4.5383	4.68604	6.92923	4.32689	4.23035	0	0	1.17784	-1.50156	0	0	0.941241	0	0	2.28216	0	0
ID681-1		10.6526	10.5454	9.97378	10.5838	10.6212	9.96183	11.6431	10.669	10.8208	11.6837	10.6561	10.822	9.95545	10.5851	10.2278	9.97278	10.5433	10.2306	11.1816	10.6628	10.4093	11.1897	10.7398	10.5557	0	9.28249	6.71182	2.82037	9.2453	6.73348	9.96222	12.4057	9.29979	9.9712	12.3555	9.12162
ID681-2		8.44152	7.84761	5.61962	8.20884	7.64336	5.7032	8.02144	8.11878	8.64952	8.16749	7.62538	8.65456	6.79877	8.15563	7.81803	6.49259	8.05805	7.74424	8.40302	7.22012	6.68604	8.45345	7.17627	6.47243	0	14.9213	0	3.40533	14.8682	0	0	8.29878	6.04263	0	8.01871	6.82422
ID681-3		8.9313	8.84097	9.10123	8.86653	8.83639	9.13993	8.71484	8.20272	8.57635	9.03628	8.0714	8.01836	12.6892	13.7228	12.709	12.7313	13.745	12.6522	11.9982	12.7458	11.6967	12.0203	12.8093	11.7488	8.58142	4.33945	11.7289	8.70789	4.29555	11.6335	12.1872	10.1476	4.007	12.2433	10.0396	0
ID681-4		8.487	8.43423	8.03265	8.41979	8.63175	8.53225	8.79284	8.9701	8.18338	8.90694	9.14556	8.16847	12.8701	11.7343	12.3326	12.8917	11.6777	12.3031	12.8752	11.8425	12.543	12.9146	11.8486	12.5206	4.12065	0	2.05231	6.12049	0	0	0	10.0482	10.768	0	9.88979	10.7707
ID681-5		11.8227	11.7928	11.46	11.8518	11.8153	11.5459	11.3586	11.4516	11.0167	11.2706	11.3005	10.9286	11.7325	11.1309	9.27141	11.6177	11.0648	9.33344	11.3987	11.5604	12.3755	11.436	11.5613	12.3235	10.471	10.4779	6.98089	10.2973	10.6102	6.75694	9.83606	11.1073	4.19604	9.22999	11.0996	4.08172
ID681-6		9.51362	9.28932	8.93834	9.54754	9.43344	8.97018	9.20102	10.0886	10.0456	9.23148	9.99573	9.80168	9.62551	12.0234	12.3042	9.88988	11.9515	12.3818	11.0121	12.2595	12.3585	11.0858	12.2334	12.4568	13.5142	5.85832	0	13.5302	6.23415	0	12.5176	5.75097	2.53307	12.4796	6.04008	3.25575
ID681-7		9.95577	10.1241	9.61293	9.99206	10.0564	9.58609	10.3241	8.03671	9.70777	10.2963	7.94212	9.41239	7.8598	7.3445	7.17455	7.61289	7.38514	7.42351	7.64403	7.19174	6.89061	7.67453	7.47453	6.83825	9.52275	2.18025	0	9.37649	0	0	11.1619	0	0	11.18	0	0
ID681-8		10.761	10.8903	10.958	10.7998	10.8257	11.0474	10.4945	11.5158	10.9607	10.6547	11.6495	10.8776	11.3339	12.1347	11.8855	11.4371	12.0926	11.9483	11.9172	12.2829	12.7633	11.9876	12.3431	12.8174	0	7.40779	10.55	3.30579	7.57211	10.5567	8.64168	12.4377	12.762	8.66193	12.4002	12.8896
ID681-9		8.4608	8.62702	7.33071	8.32337	8.49751	7.66817	7.83818	8.34023	8.41552	7.84205	7.44869	8.32264	6.85696	9.39009	7.58958	6.46444	9.30411	7.95524	8.75309	8.4189	8.68039	8.51166	8.59819	8.77903	10.6089	0	5.03582	10.628	-1.09677	6.25277	0	7.69276	5.03557	0	7.44447	3.31988
ID681-10		7.14841	9.18437	6.21523	7.7085	9.05086	6.60132	7.98268	8.31433	7.98407	7.33221	7.94038	7.25711	5.28335	4.9857	5.34342	4.88657	4.86439	5.35232	7.33017	0	5.37254	7.09409	3.46891	3.98935	0	0	0	0.49844	0	2.24331	10.556	0	9.3188	10.8014	0	9.4147
ID-604-1		9.97824	10.4232	9.72085	10.0409	10.3803	9.92442	9.19349	10.3629	9.76652	9.34879	10.4253	9.92284	9.90118	10.2558	10.4842	10.0453	10.2937	10.5674	10.4428	10.5945	11.0328	10.4409	10.4533	11.2358	12.928	3.52129	6.50576	12.8576	-1.09677	6.47517	10.5063	8.65078	5.007	10.3201	8.33396	4.75051
ID-604-2		9.68891	9.93673	8.99711	9.77228	9.92686	9.14195	9.69699	9.68141	10.0426	9.47878	9.30978	9.93701	9.4495	7.7686	8.48512	9.32853	8.13927	8.58747	9.17561	9.56344	7.88325	9.32876	9.50095	7.18813	6.97761	1.59529	0	6.86913	0	0	7.35063	8.12414	7.5579	7.49161	7.88765	7.60044
ID-604-3		9.96705	9.62024	9.93566	10.1344	9.74238	9.85643	9.24444	9.04898	9.58051	9.42114	9.07298	9.34406	9.4951	8.37235	8.60191	9.36801	8.65473	8.63366	10.3157	7.46903	9.56102	10.2123	7.57743	9.70858	0	0	1.17784	0.820368	0	0	12.9317	9.51338	4.703	12.8406	9.76406	5.5512
ID-604-4		13.9366	13.7941	13.46	13.9511	13.7983	13.4224	12.4222	13.3643	13.2667	12.4832	13.2489	13.3808	12.3204	11.8475	11.772	12.2468	11.7967	11.7397	12.2456	12.6689	11.6254	12.2611	12.6813	11.6683	10.673	12.8022	9.42497	10.7318	12.7037	9.10587	13.4916	11.2137	14.4245	13.5491	11.4176	14.413
ID-604-5		9.30748	8.88844	8.76197	9.2564	9.25025	8.65881	9.16107	9.64379	8.86111	9.10785	9.57874	8.79467	11.1364	10.703	8.56462	10.7464	9.9909	8.51202	9.31428	9.92056	11.1849	9.17155	9.69532	10.3129	3.71539	9.61821	4.05231	-1.50156	9.67059	0.995386	3.89544	6.71799	9.92109	1.14466	6.54303	9.83249
ID-604-6		4.43318	5.1579	0	2.971	6.04912	0	5.60286	7.05072	5.82822	4.52207	7.18126	6.13238	0	0	0	-0.200896	0	0	0	0	0	0	0	0	7.4248	0	0	6.76523	0	0	0	0	0	0	0	0
ID-604-7		11.6625	11.607	11.8955	11.7443	11.7753	11.8804	12.0448	11.7772	11.419	11.9291	11.8144	11.6248	10.9684	11.2238	10.9996	10.9258	11.2888	11.1516	11.6034	11.9043	11.4774	11.6935	12.0032	11.5243	9.95818	7.40522	4.01914	10.0965	6.66478	3.03978	3.26317	12.2416	4.24579	4.55065	12.3606	-0.203686
ID-604-8		10.4457	10.4769	10.1231	10.3854	10.5155	10.2494	10.0054	10.1742	9.20512	10.0767	10.3384	9.654	10.7049	8.65713	9.68037	10.587	8.76553	9.64562	9.90117	10.4577	11.0417	9.78302	10.3989	11.0263	2.82787	2.44329	7.78023	5.23991	2.99069	8.1311	12.3865	3.09072	0	12.2957	0	0.381276
ID-604-9		5.60805	2.4734	5.82821	4.27586	2.52788	5.38673	5.24353	5.21521	-0.858279	4.35701	4.21896	0.890792	3.73194	5.26281	5.02568	2.7991	5.08371	4.71211	7.10682	6.74124	5.07835	7.38728	7.12712	5.18813	0	0	0	0	-0.0967712	0	0	10.893	0	0	11.0767	0
ID-604-10		10.0842	9.59728	8.8871	9.82642	9.6224	8.89003	10.1343	9.61462	9.71252	10.3112	9.74252	9.69007	8.89633	10.0485	9.21866	9.0399	9.79795	9.23962	9.85348	8.69649	9.87833	9.87901	8.73569	9.66177	0	4.73279	3.80233	2.66836	3.90323	3.42165	0	12.1617	11.7719	3.82273	12.0879	11.9505
ID-412-1		8.01193	8.77718	7.12777	8.45149	8.85714	7.63035	8.38401	7.74525	9.0813	8.62209	8.04419	8.79868	9.91494	9.15751	9.67205	9.84623	9.13202	9.62333	8.35298	8.83903	9.28595	8.19543	8.81763	9.15197	3.0295	1.59529	8.7157	3.25333	4.78587	8.9379	0	3.14135	5.703	1.14466	0	6.19719
ID-412-2		9.87458	10.0641	9.58652	10.0532	10.0523	9.53992	9.43515	9.66329	9.43174	9.23595	9.67891	9.58195	9.75737	10.5381	9.17455	9.75693	10.4663	9.24637	9.97288	10.2474	9.36728	10.0023	10.2698	9.50074	12.731	3.63091	8.46632	12.6709	4.26078	8.21213	2.26317	10.3095	2.75547	0	10.188	-1.20369
ID-412-3		7.08119	4.98798	7.22931	7.05346	5.32759	6.99568	7.47836	5.71478	6.271	7.58175	6.00986	5.90574	7.32105	3.7056	7.18395	7.5202	3.96823	7.27305	6.84647	8.57355	4.4674	7.32804	8.32999	2.69984	0	0	0.177837	0	0	0	0	0	0	0	0	0
ID-412-4		9.99628	10.2978	10.0771	10.127	10.4935	10.2903	9.46514	9.73877	9.55217	9.48879	9.57818	9.60217	11.1055	9.49144	12.3582	11.1378	9.80708	12.3683	10.1856	10.6817	10.6612	10.0542	10.4654	10.7755	8.93325	8.48768	10.4458	8.94656	8.90745	10.578	11.6046	11.5607	7.05664	11.5266	11.5245	7.25984
ID-412-5		9.7798	10.2737	10.2592	10.0025	10.3495	10.3977	10.3215	10.4414	9.88571	10.1998	10.4789	10.1083	11.8234	10.1509	11.3437	11.7889	10.3877	11.1335	10.9242	11.3229	11.2869	10.9567	11.4249	11.3642	12.5186	5.7163	9.31226	12.4114	3.15116	9.44711	10.3842	8.90175	8.46118	10.3778	8.57267	8.52253
ID-412-6		10.984	10.4162	11.2864	10.956	10.3645	11.2354	10.4926	10.6304	10.655	10.5534	10.7677	10.6367	10.2408	10.4405	10.5664	10.3109	10.3179	10.5636	10.4471	10.4798	11.0422	10.5136	10.5911	11.1315	11.7896	10.8888	9.93994	12.0743	10.838	9.94849	5.00733	7.74075	9.03203	6.27394	7.2245	9.01063
ID-412-7		9.7525	9.11657	10.1939	9.65709	9.18451	10.0497	8.98922	9.29828	9.26971	9.05661	9.2543	9.32681	9.95478	11.1215	11.8477	9.82563	11.0268	11.7907	11.6209	10.6977	12.2484	11.5725	10.8532	12.2205	4.0909	0.595289	5.27938	0.820368	0	4.72331	8.93559	5.9487	0	9.30654	5.47047	0
ID-412-8		10.1373	10.1262	10.0281	9.96136	10.1535	10.1093	9.78598	10.9166	11.0639	9.84643	10.9101	11.0819	9.74201	8.80753	8.11683	9.79558	8.53555	8.27084	8.99253	9.80118	8.51576	9.19701	9.7704	8.24072	9.6378	0	2.29331	9.73445	4.63115	3.08285	7.81161	3.95579	13.4508	7.5876	5.01675	13.3851
ID-412-9		9.75622	9.03164	9.96855	9.70452	9.01021	9.97998	8.76392	8.69485	9.9587	9.11997	8.31045	9.81956	9.801	7.75871	8.28785	9.78992	7.90813	8.41455	8.71618	9.94627	8.00119	8.77934	10.0369	7.75873	3.96537	10.7223	2.9148	4.89076	10.6076	2.90228	12.3311	11.7355	0	12.3414	11.8282	0
ID-412-10		12.1445	12.4027	12.0601	12.2098	12.3656	11.9438	12.3534	12.2017	11.9481	12.3301	12.1295	12.0969	12.845	13.8694	13.2337	12.8604	13.8618	13.1869	13.7982	13.0986	12.8452	13.8476	13.0916	12.8911	13.3234	10.1526	14.6135	13.2591	9.86973	14.5851	10.3899	11.4244	11.8747	10.5048	11.4772	11.8147
ID368-1		11.2046	11.9603	10.9821	11.1877	11.9853	10.9755	10.5828	10.6016	10.1779	10.2791	10.6727	10.1348	10.8419	10.4929	9.86553	10.7529	10.4109	9.98782	10.9192	10.7116	10.7903	10.941	10.6445	10.483	7.03732	13.3398	11.6429	7.52911	13.2303	11.5638	12.8938	11.9179	10.5173	12.8384	11.9553	10.5525
ID368-2		9.92338	10.282	10.3634	9.63215	10.3692	10.3462	10.6903	10.5909	9.89994	10.6497	10.3338	10.0002	11.4504	10.2576	9.90442	11.3779	10.3216	9.82045	9.30626	10.6315	8.76685	9.41737	10.6091	8.30635	3.0295	11.6152	8.05435	3.99029	11.6646	7.74526	6.18917	10.4517	1.53307	6.05155	10.3434	0
ID368-3		9.91108	9.97439	9.9743	9.86296	10.0072	9.99754	9.86979	9.91374	9.55111	9.68874	9.86921	9.2432	10.1651	10.0255	9.87281	10.2774	10.0785	9.83171	9.36425	11.221	10.5354	9.40377	11.2654	10.6081	6.85909	4.33945	6.25109	7.15665	2.71058	5.09342	0	3.37083	14.1417	0	3.85074	14.1672
ID368-4		11.6917	12.0069	11.794	11.6401	11.9105	11.8276	11.7158	11.9492	12.2284	11.6841	12.0225	12.2103	12.037	11.8971	11.7183	11.9124	11.9945	11.7283	11.7484	11.1911	12.1201	11.8233	11.3026	12.0995	13.2224	8.2261	9.1703	13.1447	8.83839	9.31054	13.04	11.9748	13.0707	12.9854	11.9769	13.0024
ID368-5		9.86806	9.56541	10.0466	9.63676	9.78737	9.83789	9.72531	9.83499	9.03957	9.67785	9.80153	8.79868	10.0332	12.0213	9.53463	9.97091	12.1159	9.6164	12.591	9.95404	11.0414	12.5945	10.1019	11.1467	3.67586	0	9.45008	-0.50156	0	9.45584	6.76142	6.85322	12.5643	4.82273	6.90258	12.5081
ID368-6		15.794	16.3404	16.8749	15.7656	16.305	16.8814	17.7527	16.8849	17.6114	17.7538	16.8766	17.6212	9.2791	8.65846	9.72371	9.14894	8.66017	9.6216	9.63533	10.6603	10.1269	9.55598	10.7526	9.99956	9.71539	7.08393	8.38566	10.272	7.08314	8.45277	10.5267	1.28336	9.32532	10.6301	0	9.08633
ID368-7		10.2272	10.6609	10.6092	10.0863	10.5638	10.7071	9.4439	9.84407	9.46478	9.51352	9.62592	9.6317	8.68774	9.17064	9.405	8.97528	9.18417	9.33027	9.94734	10.8027	9.60639	9.97455	10.9124	9.63909	6.76803	7.46071	12.012	7.35331	7.73295	11.9329	5.49583	3.56877	3.22113	1.14466	-0.506815	1.79631
ID368-8		9.30697	9.89045	9.35016	9.67998	9.77053	9.31404	9.38896	9.38928	9.74535	9.34811	9.46568	9.4137	10.3467	9.28884	9.28567	10.2472	9.14869	9.32656	8.4274	9.92488	8.62708	8.37897	9.97174	8.82912	4.12065	4.78116	-1.40713	0.49844	4.11268	0.317315	0	4.41265	3.61108	0.40769	2.8855	0
ID368-9		9.09595	9.72809	9.45943	8.87435	9.78806	9.58609	10.0566	9.05246	8.97144	9.69794	9.07852	9.1276	6.58821	4.96863	4.7998	6.47153	5.14703	4.51761	7.77437	4.4769	7.58992	7.74308	5.535	7.71974	0	11.6821	0	1.30579	11.557	0	3.18917	0	10.4844	0	0	10.583
ID368-10		8.61708	8.74553	9.29936	8.264	8.55599	9.6023	8.53602	8.91947	9.26066	8.61754	8.7623	9.29735	9.92517	8.25403	7.405	9.75112	8.18524	7.57233	8.62892	9.12451	9.94401	8.34664	8.9077	10.0807	0	1.73279	2.05231	1.95787	-1.09677	2.24331	7.51867	13.2554	10.0558	7.43375	13.3244	10.0317
ID-358-1		10.9076	10.2381	10.5129	10.872	10.1292	10.3653	10.5582	10.8385	10.6692	10.4493	10.6931	10.7576	10.5653	11.1744	10.8593	10.7228	10.9305	10.9142	10.582	11.1276	10.0469	10.5075	11.1014	10.0579	7.80056	9.73074	12.3422	8.12962	9.74243	12.2969	9.74376	11.2805	6.73384	9.69309	11.3162	6.75051
ID-358-2		9.75585	8.74731	8.18305	9.28815	8.71917	8.11139	9.02463	10.1508	9.4659	9.24409	10.0132	9.27378	8.28123	11.1901	8.96428	8.39529	10.8376	9.07315	11.3713	10.3754	10.4686	11.3486	10.3675	10.3809	0	7.50698	2.29331	1.49844	7.86612	2.90228	8.20334	8.39058	9.74523	8.30654	8.47475	9.56698
ID-358-3		10.3386	9.35779	9.97691	10.7015	9.37244	9.44616	10.9865	11.5642	10.2908	10.4034	11.1598	9.65953	8.97462	9.94536	9.64423	9.29596	9.90061	9.67509	9.86741	7.98676	9.36023	9.82034	8.3788	9.21466	12.8313	7.08714	11.8572	12.7248	7.69439	11.8478	0	2.67568	-1.63685	-0.177273	4.49319	0
ID-358-4		6.17311	6.26596	6.73263	6.53817	6.64951	6.76034	5.91796	4.11212	6.23975	5.09398	4.94212	6.12601	6.50332	2.03574	4.67205	5.20849	1.12023	4.45685	2.16598	1.27526	6.81532	3.00323	1.79083	6.29147	0	0	0	0	0	0	0	0	-0.636852	0	0	0
ID-358-5		8.57642	8.12957	8.15383	8.49733	8.13384	7.81025	7.6613	6.65185	7.25546	8.05577	7.21034	7.0707	8.01095	7.51883	7.95882	7.98893	7.84543	7.78033	9.15304	8.81752	9.28036	9.17396	8.93039	9.40182	12.2666	2.52129	8.82049	12.0031	-0.0967712	8.92981	12.9009	8.01977	0	12.8149	7.65558	0
ID-358-6		10.2421	10.5732	10.7647	10.2618	10.5952	10.7795	10.6497	10.9893	10.5324	10.5263	10.9938	10.6798	10.8029	10.1753	10.1845	10.6169	10.1774	10.2542	11.3194	11.8419	10.8622	11.3406	11.8703	10.916	3.26083	0	7.92379	1.82037	0	8.18398	12.9352	3.60529	9.8955	12.9876	3.85074	10.0666
ID-358-7		8.36659	6.88199	7.34371	7.96967	7.42225	7.58362	7.15333	7.25205	8.25546	7.3814	7.88553	7.94969	10.9564	11.0977	10.4626	10.9441	10.9777	10.5083	10.8846	9.13075	10.2799	10.9216	9.41873	10.3105	4.12065	8.36876	0	2.66836	8.46928	1.99539	10.7848	0	6.02848	10.9655	0.0781478	6.93074
ID-358-8		10.2493	9.94217	9.68619	10.1172	9.85847	9.69131	9.66402	9.71258	10.2965	9.79593	9.98945	10.0325	10.2293	8.96648	8.20487	10.1484	9.19437	8.02622	10.382	10.1858	8.52209	10.3277	10.2811	8.47536	10.2055	7.40522	0	10.2276	7.26078	0.995386	3.40067	8.81572	11.5246	3.99265	9.26962	11.5577
ID-358-9		8.79182	8.02507	8.19744	8.8486	8.37848	8.44017	8.06539	8.9022	7.65742	8.07915	8.62322	8.03034	11.1422	9.19836	7.46019	11.0778	8.77415	7.28402	10.1498	9.65204	7.96681	10.0983	9.49681	8.21816	5.20638	0	0	5.0376	3.15116	0	0	0	0	0	0	0
ID-358-10		10.006	10.8389	10.0038	9.94254	10.7633	10.0364	10.0188	10.1104	10.2112	9.96008	10.0474	10.2247	10.1189	11.474	11.7275	10.0134	11.3769	11.6449	11.5784	11.6971	11.4093	11.4845	11.1776	11.3463	5.98167	10.5207	0	4.90783	11.3547	0	2.84813	4.95579	4.1705	6.16258	2.49319	5.2057
ID-320-1		11.4299	11.289	11.0417	11.3541	11.3129	11.1428	10.7431	11.2276	11.0546	10.5934	11.2316	11.1061	10.5865	11.429	11.1787	10.8138	11.4131	11.1589	10.8247	10.6133	11.5233	10.8442	10.5975	11.6046	5.97354	8.28599	11.343	5.76523	8.54528	11.4964	9.95875	6.64092	2.36315	10.0181	6.94851	5.10009
ID-320-2		12.3435	12.1483	12.5141	12.3933	12.1765	12.6113	11.6098	12.029	11.7149	11.6211	12.0215	11.7044	12.0952	12.5096	11.8551	12.0402	12.6056	11.8019	12.3449	12.1024	11.2514	12.4296	12.1024	11.2188	12.4108	12.2252	11.2675	12.5452	12.2751	11.2834	11.4298	12.364	12.9167	11.3303	12.3824	12.8839
ID-320-3		11.2	11.2532	11.7483	11.2912	11.2228	11.7101	11.3306	11.5322	11.3362	11.2697	11.5499	11.2078	9.57267	10.9657	10.1804	9.63673	10.698	10.1498	10.8907	11.5127	12.635	10.8729	11.566	12.6404	5.19244	8.31365	9.09471	2.66836	8.6681	8.94302	8.965	9.7289	12.1291	8.37347	9.75293	11.9024
ID-320-4		10.6685	9.99995	9.89209	10.4486	9.83437	10.1237	10.1456	10.175	10.1724	10.2348	9.91454	10.0937	8.47201	9.59937	9.56731	8.33826	9.75867	9.51202	9.0608	10.6885	9.56868	9.19937	10.5303	9.27475	10.455	2.44329	4.45086	10.378	0	4.5953	9.55411	3.41265	6.68508	9.7251	0	6.4898
ID-320-5		10.828	10.6151	10.5194	10.93	10.7299	10.4281	10.7778	11.0788	10.4653	10.4994	11.0923	10.3317	11.458	11.6677	11.3308	11.6133	11.6973	11.4144	11.4935	12.1143	11.6839	11.5564	12.1128	11.7777	0.827866	13.1595	12.2543	2.19888	13.1437	12.1568	3.4648	10.931	0	-0.177273	10.7084	2.88378
ID-320-6		9.35634	9.0059	9.88377	9.13975	9.00542	9.80601	9.91281	10.3223	9.19565	9.56469	10.3348	9.48884	7.60867	9.96217	9.63312	7.76489	9.62008	9.50313	7.93606	8.15301	10.6676	7.83511	8.09826	10.6537	2.50594	0	0	-0.50156	0	0	0	0	2.75547	0	1.66311	0
ID-320-7		9.43874	9.1778	9.17125	9.46191	9.04388	9.13926	9.01078	9.29975	8.86794	8.99034	9.21106	9.04054	9.02117	9.16503	8.90868	8.73279	9.28313	8.83954	8.79117	9.52129	8.48694	8.79401	9.5296	8.06324	0	1.9738	8.27762	-0.50156	3.15116	8.1464	4.15069	0	3.94811	4.75346	0	0
ID-320-8		9.00381	7.69211	8.58857	8.85724	7.78142	8.63131	8.63932	8.52716	8.23975	8.58058	8.60472	7.50059	6.83396	7.10769	8.42297	7.14783	7.26998	8.46169	6.45666	7.06186	7.86595	6.71252	6.80876	7.79201	-0.494062	10.4626	0	-1.50156	10.5699	0	12.7487	0	0	12.7076	0	0
ID-320-9		9.54235	9.67728	9.91621	9.40072	9.78702	9.98711	9.22981	9.33021	9.119	8.93741	9.21752	9.12601	9.03887	10.4914	10.5203	8.62565	10.4376	10.4811	9.86988	10.5036	10.5444	9.9082	10.4533	10.5987	0	6.12511	2.05231	-1.50156	6.49569	0	6.96915	6.33865	3.1705	6.14466	4.58065	3.04424
ID-320-10		8.72884	8.94062	8.74125	8.62163	9.0921	8.88361	9.06023	9.41387	9.28127	8.69848	9.1915	9.34612	9.20488	8.16503	8.37249	9.44116	7.78699	8.4334	7.87038	7.38379	8.69866	7.87113	7.09096	8.55367	6.84133	0	5.03582	7.07209	0	4.82828	3.4648	0	13.292	0	2.30054	13.2724
ID768-1		10.6279	11.2808	10.7102	10.6983	11.2476	10.5659	10.1105	10.403	10.4132	10.2348	10.4899	10.1731	10.0675	10.1371	10.8486	10.2348	10.0995	10.9133	9.70735	9.3659	10.262	9.66999	9.25354	10.4022	11.729	10.8503	2.7628	11.6726	10.7904	4.45482	11.1342	4.19025	0	10.9848	3.19363	2.11824
ID768-2		11.3043	10.5292	10.3725	11.2787	10.6391	10.2997	10.2508	9.86997	10.1655	10.4037	9.88011	9.76833	8.52322	6.74122	9.41701	8.19571	6.92501	9.4904	8.29232	8.88997	8.92205	8.3509	8.98854	9.17377	0	1.08072	8.66702	1.49844	3.22516	8.51207	1.7486	3.45329	3.78941	4.82273	2.30054	1.96624
ID768-3		6.94961	7.10899	7.41008	7.0783	6.63718	7.42257	6.8478	5.46576	7.1075	6.11997	6.56811	6.57262	8.59848	11.8462	8.19328	8.59677	12.085	8.50266	10.8532	10.9452	8.53309	10.9202	11.0259	8.65533	0	6.18025	0	3.022	6.13205	0	0	9.71172	0	1.14466	9.85074	1.79631
ID768-4		7.12328	5.86899	4.40079	7.1362	6.17814	4.77428	7.98486	8.91565	7.98721	8.19067	9.1289	8.23361	0	5.03574	4.72451	3.32267	5.00776	4.64562	0.358626	0.538298	3.271	1.81881	2.92834	4.43681	0	0	0.592875	0	0	0	9.88888	6.60529	3.45061	10.1413	6.00098	0
ID768-5		4.22558	4.32901	5.00224	3.49825	3.44542	4.05112	0	0	2.84216	3.77205	0	4.53465	0	4.57631	4.16509	0	3.63119	4.39343	4.08655	1.5383	1.271	2.81881	-0.531093	0.851843	0	0	0	3.25333	0	3.48724	0	0	0	0	0	0
ID768-6		10.8308	11.2937	10.8529	10.7479	11.4362	10.9328	10.2967	10.834	10.6058	10.2675	10.9613	10.6353	10.1231	9.69136	9.80742	10.0225	9.60324	9.85654	8.77542	11.2998	8.55794	8.85523	11.3124	8.4338	3.5934	6.44329	0	4.82037	6.95851	0	10.1124	11.5937	7.78521	9.98826	11.5112	7.71518
ID768-7		10.9635	11.4096	11.5983	11.0752	11.3982	11.5402	10.4367	11.3209	10.579	10.4665	11.4103	10.6102	11.8314	11.8949	10.9423	11.7844	11.9012	11.0013	12.4128	10.2078	12.3036	12.4084	10.1572	12.265	6.31972	8.15753	13.0864	6.48143	8.06814	13.0953	13.9359	9.36285	4.7207	13.8903	9.68979	2.25575
ID768-8		10.5967	10.61	10.987	10.3317	10.7682	11.0313	11.2726	10.5365	9.5135	11.2784	10.7141	9.52742	8.74741	9.25315	8.29002	8.74747	9.32431	8.3471	10.5729	8.8237	9.01247	10.5566	8.76123	8.80604	5.58275	0	2.29331	3.9247	0	0	1.5262	7.65405	9.62759	0.822727	7.71719	9.80894
ID768-9		11.9056	11.212	10.98	11.847	11.2045	10.8756	11.3638	11.027	11.0569	11.4587	11.1706	11.0422	12.2003	11.7155	11.7343	12.1209	11.6814	11.7262	10.9609	10.5146	11.7813	10.991	10.4661	11.8755	10.3257	6.38189	11.5398	10.2153	7.38704	11.7744	10.2558	10.484	4.47167	10.3226	10.7987	4.41102
ID768-10		6.93655	6.84264	7.30103	6.3056	6.66174	7.60912	5.35564	7.02257	4.97461	5.05409	6.80773	4.76526	1.19589	5.99416	7.69524	3.32267	5.15586	7.71374	5.66241	3.86023	7.90278	5.45741	4.55637	7.88306	0	2.44329	0	-1.50156	0	0	0	0	0	0	0	0
ID-47-1		9.73262	8.92265	8.8131	9.39282	9.1861	8.77775	9.44944	8.3879	9.14172	8.87391	8.44135	8.90202	8.03635	8.5959	9.37557	8.03033	8.55319	9.38173	8.37265	8.15791	8.01695	8.33379	8.3144	8.27978	2.41283	10.6121	0	4.66836	10.7832	0	8.42506	6.43818	8.50398	8.29237	6.21428	8.0179
ID-47-2		11.9266	11.532	11.7912	11.9309	11.5575	11.7923	11.5256	11.9765	11.3145	11.5829	11.8876	11.1628	10.9789	11.7596	12.6332	10.9631	11.7932	12.6185	12.9269	12.6446	12.3889	12.8657	12.6333	12.4134	14.0102	7.84322	11.5001	14.0163	8.17002	11.5282	10.2878	10.2426	9.94764	10.5227	10.5176	10.1659
ID-47-3		3.5337	3.57294	4.52009	5.11236	3.60589	4.02804	1.42153	4.40163	5.93614	2.77205	5.45113	5.45558	1.19589	0	1.23909	4.8435	0	0.239624	0	0	-0.313963	0	0	0	0	0	0	0	0	0	0	0	0	0	0	0
ID-47-4		10.3143	10.7776	10.4035	10.1175	10.8438	10.2553	10.7975	11.4971	10.9491	10.9097	11.4969	10.9215	11.3608	11.0442	11.5465	11.3997	11.0998	11.4617	10.9199	11.7022	11.4112	10.9523	11.6043	11.4076	11.9952	3.82795	12.6113	12.042	1.22516	12.5577	1.94124	11.7811	11.7429	3.91019	11.8648	11.5732
ID-47-5		11.0968	11.5404	11.2815	11.0962	11.4393	11.3751	11.1524	11.3498	11.1772	11.1015	11.5305	11.0166	10.7163	10.8093	11.3271	10.7817	10.8316	11.3322	11.62	11.5972	11.6225	11.5949	11.5745	11.6096	13.1511	9.23046	3.9148	13.1902	9.3158	3.75027	12.2145	12.9256	10.992	12.3918	12.9345	10.9694
ID-47-6		10.9049	10.6069	10.6332	10.7753	10.7579	10.9046	10.148	10.649	9.77017	10.2101	10.591	10.2262	11.5934	10.8501	12.8985	11.7634	11.1082	13.0001	12.622	11.5279	11.7122	12.6766	11.5377	12.0924	12.5735	7.62651	0.592875	12.5614	8.19094	0	10.3575	8.13042	5.07739	10.2215	7.91104	4.7032
ID-47-7		8.45257	8.46587	8.73263	8.90382	8.51109	8.96866	8.3807	9.03495	8.03046	8.07915	8.89899	7.86998	8.06872	7.50409	7.0361	8.1434	7.55486	6.98647	7.51597	8.62222	7.36552	7.654	8.39668	7.18813	9.17305	6.42311	10.6505	9.37726	6.58973	10.8241	6.65549	0	7.19604	7.20211	0	7.41837
ID-47-8		11.2171	11.0786	11.3321	11.1157	10.9903	11.2828	11.3797	11.4314	11.1093	11.3844	11.206	11.0958	11.7198	10.2161	11.0551	11.7376	10.0846	10.9686	11.4665	11.4537	10.067	11.4824	11.4608	10.2536	9.47604	11.0613	5.80233	9.1928	11.123	5.72331	2.40067	12.6366	7.17693	3.14466	12.6876	7.1092
ID-47-9		8.76252	8.45177	7.95432	8.75698	8.55599	7.67376	9.12988	8.85708	8.10462	9.17912	8.88824	8.3584	10.2452	12.9698	11.5106	9.97715	13.0867	11.5656	11.6119	10.9988	10.1889	11.6362	10.9846	10.181	8.30845	9.18175	0	8.47142	8.75029	1.58035	3.79922	10.7917	7.95934	0.40769	10.7313	8.07708
ID-47-10		5.91541	1.78153	5.27073	6.33062	2.86046	4.96866	5.59146	7.54211	4.35117	6.4419	7.17241	4.82939	1.45892	2.82424	0	0	3.49874	2.16562	0	0	0	0	0	0.851843	10.75	0	0	10.8956	0	0	0	9.04242	2.06359	0	9.2819	0
ID-715-1		10.0032	9.93907	9.87204	10.1324	9.96313	10.0724	9.78473	10.0577	10.2658	9.86865	10.1926	10.0913	11.3731	11.579	10.7453	11.2935	11.5324	10.8336	11.9842	10.6585	11.0676	12.0848	10.7421	11.1414	0	2.18025	0	1.0834	0	0	8.42908	0	4.7207	8.73262	0	5.38128
ID-715-2		12.8945	12.6766	12.1592	12.9395	12.6495	12.1189	11.2431	11.9216	11.5362	11.4582	11.9543	11.5846	10.9664	11.5006	11.8752	10.9982	11.7517	11.8563	11.4601	11.5053	9.80757	11.4571	11.5794	9.95618	7.95302	13.1977	3.11644	8.34706	13.1279	3.48724	5.5262	10.7558	4.91774	5.34629	10.7722	4.3509
ID-715-3		9.17033	9.45014	9.61962	9.27424	9.34285	9.50011	9.3033	8.20272	10.2902	9.2784	8.39015	10.2483	8.90739	8.44822	9.10822	9.1289	8.21405	8.93102	8.76483	10.2987	8.98181	8.71142	10.4033	8.91793	0	0	11.8123	0.49844	1.22516	11.7468	4.15069	10.948	11.217	4.07065	11.2433	11.4039
ID-715-4		9.16921	8.98497	9.68172	8.99988	9.22575	10.0302	8.93948	9.17741	8.81238	9.1463	9.34102	9.17465	8.62383	7.57631	8.90584	8.41013	7.59759	8.65494	8.70735	10.0999	9.23775	8.68356	9.99149	9.33807	5.22018	5.9387	9.77527	0	6.26955	9.86845	6.63473	0	2.53307	6.60409	0	0
ID-715-5		8.79327	9.04543	7.93941	9.0453	9.03861	7.90198	8.737	8.06114	8.69247	8.47627	8.2751	8.74774	7.96936	9.20931	8.90158	7.7821	9.34568	8.79881	9.67151	10.867	10.263	9.77248	10.9826	10.3312	3.41283	1.59529	0	2.0834	3.85743	0	2.7486	8.79413	0	5.39258	9.30215	0
ID-715-6		7.82762	7.65851	7.8049	7.56653	7.94167	7.33829	7.41184	7.70153	8.54473	7.29846	7.65953	8.31145	5.64215	6.4892	4.30948	5.33826	5.69917	4.59012	4.71618	5.59719	1.85596	4.98873	5.535	4.33727	2.31329	0	0	-0.50156	2.48819	0	7.55963	0	0	6.68691	0	0
ID-715-7		10.0418	9.6217	9.75348	10.0135	9.63331	9.93338	9.56983	9.50952	9.68185	9.57823	9.48247	9.67161	12.4508	12.239	11.9542	12.4397	12.2895	11.8913	11.9837	12.0061	12.0077	11.9477	11.9799	12.032	3.99779	5.28459	6.84554	2.66836	5.63115	6.29001	8.10111	6.51218	0	8.25318	6.52109	0
ID-715-8		10.2216	10.6166	10.5043	10.328	10.7118	10.5744	10.7841	10.81	9.98956	10.8794	10.8156	10.4641	10.7191	10.4787	10.6886	10.7903	10.7009	10.6011	9.81344	10.012	9.08798	9.86568	9.98461	9.44952	0	2.85832	0	1.95787	3.90323	1.31731	1.26317	2.53129	9.20942	2.72962	0	9.08056
ID-715-9		9.56118	9.53333	10.1188	9.35063	9.37709	10.054	8.97502	8.55199	9.66136	8.72201	8.62754	9.48263	8.07609	8.86748	8.97109	7.46088	8.78841	8.86387	8.18993	8.51939	8.96216	8.54549	8.40554	9.07101	12.4542	4.7163	-1.40713	12.435	4.94762	0	10.3522	3.45329	8.32315	10.2332	4.40008	8.33353
ID-715-10		8.7379	8.55581	9.01651	8.30875	8.51193	8.29543	9.85377	6.73227	9.84303	8.82437	6.97977	8.74358	6.59506	8.08609	7.16033	6.55399	7.94169	7.06744	9.27451	8.74287	8.30442	9.35444	8.96476	7.71727	2.96537	0	0	0.0834021	0	0	5.70943	0	0	5.94167	0	2.7032
ID-687-1		7.53023	6.49048	7.17943	7.12671	6.36171	6.97471	6.40859	5.3796	5.89661	5.844	6.36062	5.47575	7.73505	8.09595	4.93953	7.66329	7.94041	5.65241	8.75951	8.21543	6.80498	8.73984	7.96076	6.47828	0	11.4729	0	0	11.6058	0	2.5262	2.9838	0	0	0	2.25575
ID-687-2		10.9661	11.0996	10.4835	11.2093	11.1512	10.6782	11.0519	10.7565	10.9571	11.0738	10.7963	10.9182	11.1539	10.6907	11.2827	11.1643	10.7487	11.2628	11.5023	10.7921	11.2365	11.5266	10.8521	11.2264	10.0192	12.1353	11.1608	10.3329	12.2076	11.2942	4.66916	10.3295	9.66864	3.86712	10.2258	9.41928
ID-687-3		8.94179	8.92108	6.55961	9.45719	8.79536	6.74273	9.3438	11.9966	7.88655	9.24705	11.7823	8.08555	8.5552	7.5959	7.68203	8.33049	6.82344	7.77256	9.85548	8.2248	7.64023	9.88196	8.19342	7.47536	0	9.96467	0	1.95787	9.85306	0.317315	0.941241	3.86833	9.86598	0	4.47047	9.84752
ID-687-4		11.657	11.1183	10.9099	11.6476	11.0254	10.7606	10.7617	11.4173	11.2529	10.7116	11.3088	10.8762	11.9382	10.7879	11.9721	11.8445	10.7274	11.8559	13.7837	12.4669	12.9258	13.6454	12.4728	12.7441	2.5934	9.6801	4.11644	2.30579	9.46452	3.63924	7.71273	9.4861	0	8.01255	9.26797	0
ID-687-5		11.6251	10.5308	10.6992	11.6454	10.656	10.7166	10.469	11.2528	10.8491	10.6641	11.2687	10.6936	11.3122	12.4228	12.3289	11.3258	12.3586	12.3831	11.7982	13.1105	11.3042	11.8517	13.1575	11.402	12.6929	8.36347	11.8197	12.6382	8.45782	11.8558	8.51489	9.09394	12.174	8.40204	8.79239	12.1109
ID-687-6		9.04089	8.51258	8.3356	9.21557	8.62709	8.69315	8.63238	8.98111	8.47711	8.72307	8.67422	8.32958	8.98118	10.5837	8.687	9.01099	10.6326	8.60682	9.94687	10.1031	8.04798	9.94481	9.98263	7.98113	0	6.72869	11.4103	0.0834021	6.56144	11.3584	0	8.26493	12.833	0	8.83415	12.8071
ID-687-7		9.69822	10.1987	10.2694	9.40612	10.1507	10.215	8.84899	9.16298	9.17514	8.82437	8.95506	9.1043	8.74894	9.15468	9.75951	8.91415	8.79478	9.8011	9.54288	9.01133	8.38648	9.50021	9.01	8.36439	4.57203	1.73279	9.87943	4.17086	4.88051	10.0243	0	11.9636	11.6426	0	11.939	11.69
ID-687-8		9.08238	9.43423	8.91785	8.89197	9.47127	9.23182	8.02357	8.85309	8.82647	7.97618	8.81153	8.90946	10.5406	9.58824	8.4794	10.5223	9.45428	8.19847	8.57416	10.4876	9.72221	8.38313	10.3803	9.66883	6.33249	2.79692	0	6.6932	3.85743	0	3.0287	7.24047	5.86299	0	7.34493	3.7032
ID-687-9		9.44337	9.73662	9.95007	9.58007	9.82012	9.83498	8.80153	9.35159	9.13324	8.60148	9.14932	8.65124	9.15125	9.32702	9.8278	9.04703	9.43493	9.64306	9.06339	8.3733	8.75884	9.13169	8.33927	8.68347	1.31329	4.00128	5.10067	0.49844	4.11268	5.98974	5.66916	6.87582	9.862	5.28216	6.12254	9.91136
ID-687-10		9.32712	9.55327	8.96171	9.42367	9.55558	9.02075	9.12296	9.38376	9.09301	9.00959	9.46749	9.07401	9.5744	9.83958	10.5492	9.45374	9.93881	10.4252	10.3667	10.0248	11.4418	10.4305	10.1325	11.44	6.41283	5.77321	8.4305	7.91418	5.84574	8.60364	8.40272	9.79314	5.29389	8.38497	9.85787	4.9256
ID-69-1		10.4053	10.1509	10.7767	10.4744	10.2528	10.6251	10.5349	10.534	10.6376	10.5269	10.7388	10.821	10.0877	12.5977	10.9731	10.1887	12.6884	11.1174	11.803	12.5049	10.2189	11.8793	12.6016	10.2251	3.20638	2.44329	9.40666	4.0834	2.71058	9.74022	7.19391	0	6.52805	7.14014	2.19363	6.4898
ID-69-2		10.7115	9.02287	9.92975	10.4227	9.05145	9.8383	8.7383	8.62167	8.28383	8.73468	8.99155	8.39064	7.9481	6.66907	8.70343	7.94121	6.22037	8.63794	7.70735	8.02748	7.86096	7.88294	8.0235	8.15562	0	0	8.0787	0.0834021	0.488191	7.75527	0	1.45329	7.857	0	0	6.98119
ID-69-3		6.27206	3.60465	5.72272	5.41492	4.00181	5.2833	4.804	3.81666	4.271	5.58874	3.59923	4.35022	5.14075	2.82424	2.23909	5.08451	3.55319	-0.497342	-1.64137	1.5383	0	2.05982	-0.531093	-0.470085	2.20638	0	5.7014	0	0	6.54613	0	0	0	1.82273	0	0
ID-69-4		7.73715	6.97893	7.44065	7.74307	6.76452	7.34531	5.32842	8.05072	6.47264	5.844	7.79242	6.82153	4.39752	8.40762	5.7998	6.13895	8.56649	5.57591	5.11351	5.25712	9.69796	5.76877	5.35155	9.86698	0	7.77121	10.9117	0.0834021	7.81312	10.7955	0	0	0	0	0	0
ID-69-5		9.74914	9.85051	9.65068	9.61061	9.91063	9.71183	9.95736	9.62402	9.5991	9.99693	9.82099	9.62776	8.95345	9.47944	8.45438	8.80753	9.2298	8.4334	8.39755	8.0059	9.27475	8.26777	7.82646	9.19969	2.50594	0	0	2.5859	3.07315	0	7.67595	5.85322	0	8.03462	6.15852	0
ID-69-6		11.6838	11.5087	12.2798	11.5687	11.5285	12.3185	11.6781	11.2917	11.6891	11.5404	11.3339	11.5745	11.1703	10.9979	12.044	11.1134	10.8468	11.9603	11.3926	12.0974	10.9671	11.3888	11.936	10.9398	13.5633	11.1516	12.4203	13.6535	11.2378	12.3796	9.87198	11.9023	8.90134	9.78345	11.9718	8.55287
ID-69-7		8.78017	8.63183	8.82358	8.97959	8.72865	8.82036	9.4175	9.32878	8.58466	9.27696	9.17093	8.81263	9.46455	7.08014	7.97244	9.81452	6.43855	8.16325	8.08995	9.70739	8.86096	7.85323	9.66366	8.69859	5.75387	4.36082	9.7337	4.47572	5.01175	9.62838	0	3.45329	3.22113	-0.177273	0	2.88378
ID-69-8		8.31405	8.84596	8.28259	8.3542	8.7567	8.55463	8.68698	8.85508	9.06802	9.07334	8.7164	9.12441	11.1013	7.70817	11.4941	11.3694	7.21826	11.7531	10.5392	8.66758	9.83832	10.5477	8.89936	9.83655	0	0	0	-0.50156	0	0	11.7277	0	9.7196	11.7198	2.58065	10.0106
ID-69-9		9.30341	9.28321	9.59605	9.37839	9.33333	9.47045	9.55008	9.94313	10.3621	9.7044	9.98061	10.5469	7.69414	9.96648	8.66199	7.75039	9.21352	8.33871	9.23284	8.054	10.2639	9.22356	8.26981	9.85353	0	0	9.00227	0.0834021	-1.09677	8.86883	5.77413	4.7591	10.8825	5.12651	3.13704	11.0362
ID-69-10		0	0	0	0	0	0	0	0	0	0	0	0	0	0	0	0	0	0	1.94359	0	0	1.5293	0	0	0	0	0	0	0	0	0	0	0	0	0	0
ID-73-1		9.58062	9.41368	9.16119	9.35877	9.31699	8.66256	9.16684	9.79186	9.49376	9.01998	9.67891	9.63507	5.97199	7.76366	9.58427	5.78779	7.5992	9.59849	8.65898	7.64333	8.88694	8.66316	7.45759	8.82224	9.4352	13.0038	7.61524	9.44754	12.9415	7.36389	4.07052	0	3.06359	0	0	0
ID-73-2		13.146	14.2183	14.0154	13.2061	14.1904	14.0063	13.9642	13.9625	13.5601	13.9247	13.9988	13.5826	12.7039	11.6528	12.0535	12.4542	11.5602	12.0502	12.0411	12.1472	11.6903	12.0573	12.0994	11.7153	4.88098	13.6355	12.9412	5.82936	13.7089	12.9153	9.94406	14.1046	11.9857	9.84787	14.1904	12.0912
ID-73-3		10.3244	9.66699	9.65002	10.2839	9.69074	9.42423	8.9903	9.34023	9.07983	8.98593	9.4047	9.5012	8.49235	8.06013	8.5825	8.71797	7.77701	8.46266	8.81395	8.08262	9.29798	8.88196	8.23709	9.26716	0	12.744	0	1.95787	12.7693	0	2.7486	0	0	-0.177273	-0.506815	0
ID-73-4		9.05727	9.37743	8.60485	8.98879	9.38033	8.74273	8.62959	9.72901	8.4546	8.74829	9.73353	8.342	6.45139	6.41552	6.07703	6.03751	5.94296	6.42945	9.64345	4.16279	9.96565	9.90047	4.79083	10.0754	0	0	8.59147	-0.50156	-1.09677	8.68538	2.5262	3.23756	0	0.40769	3.19363	0
ID-73-5		10.648	10.1499	10.1758	10.6808	10.21	10.306	9.8163	10.0056	10.1557	9.95602	10.0061	10.2165	8.74741	8.8536	8.38883	8.82563	9.401	8.56515	9.88708	8.98951	10.8237	9.8346	8.94058	10.8872	0	7.39489	0.914803	3.89076	7.93665	0	0	0	7.10462	2.63008	2.19363	7.35856
ID-73-6		12.4061	11.6766	11.4149	12.4789	11.7256	11.4602	11.5082	11.4917	11.919	11.536	11.6858	11.9504	12.3878	10.7171	11.4891	12.3972	10.8793	11.5528	13.2431	11.2851	12.1277	13.3273	11.162	12.1819	10.8427	9.58454	11.629	10.8201	9.34514	11.5991	12.1129	12.4308	13.3897	12.0754	12.3272	13.3951
ID-73-7		8.31304	8.64809	8.94369	8.69089	8.67386	8.7177	9.02357	9.15489	8.84908	8.96546	8.72348	8.32681	9.11833	11.355	9.46694	8.85031	11.2907	9.48565	8.13999	10.3749	9.09861	8.07362	10.3346	9.03573	0	1.73279	3.80233	2.89076	0.903229	0	0	0	14.0068	0	3.01675	13.9714
ID-73-8		7.2083	7.66417	7.66693	7.09786	7.19296	7.79836	9.35142	9.34875	6.55957	9.6974	9.33575	7.06738	7.44761	9.25667	5.25701	7.72392	9.07035	5.42549	7.76377	9.04477	7.56868	7.70367	9.18487	7.36596	0	12.2267	0	-1.50156	12.5988	0	7.58149	0	0	6.84509	2.30054	0
ID-73-9		12.1414	11.72	11.1808	12.0773	11.7093	11.1315	11.7854	12.2245	11.9078	11.8283	12.2422	11.9336	12.6004	12.957	13.0403	12.6294	12.8266	13.0616	12.1214	12.6691	12.9204	12.1562	12.7199	12.8732	10.825	9.05226	2.8408	10.8824	9.49942	2.45482	11.8035	11.671	2.06359	11.797	11.6999	4.04424
ID-73-10		7.68813	8.0555	6.86924	7.72746	7.26084	5.98673	7.36572	7.34023	7.54686	7.24926	7.59482	7.40386	7.87396	9.93111	7.67871	7.57718	9.98318	8.3853	8.48016	10.1456	8.17789	8.41466	10.2609	8.30305	0	6.44329	2.7628	4.49844	6.48819	4.14513	0	13.6009	0	-1.17727	13.5529	0
ID-556-1		11.9414	11.2763	10.9963	11.8969	11.3007	11.151	11.4745	11.4891	11.5548	11.4211	11.5256	11.5374	12.1316	11.9911	11.4168	12.1582	12.0491	11.3485	11.0534	10.8402	10.4174	10.9752	10.679	10.3304	4.31329	7.35285	12.7447	4.72726	6.99599	12.7878	8.27886	10.0462	12.6774	8.42821	10.0468	12.7103
ID-556-2		10.7856	11.0807	10.8971	10.7152	11.0745	10.6347	11.2899	10.6909	11.3331	11.3397	10.8628	11.4674	11.8944	10.8153	12.4294	11.7915	10.9044	12.3336	11.6362	10.9816	11.4926	11.668	10.9181	11.4776	0	12.6575	6.75275	1.66836	12.8628	6.98974	12.5056	3.28336	9.68508	12.4429	0	9.17678
ID-556-3		8.59481	8.37226	9.09835	8.76618	8.0983	8.9732	8.85377	9.03671	10.2358	8.80647	9.06981	10.0256	10.0913	8.80031	8.09208	10.0453	8.44666	7.94836	9.0425	9.93419	10.6857	9.22588	9.99834	10.8875	0	0	1.7628	0.820368	0	0	0	0.605292	0	0	2.40008	0
ID-556-4		7.78309	7.84596	7.57347	7.59262	8.04563	7.30506	6.56254	8.35441	7.20781	6.37871	8.01482	6.80568	4.98249	6.02752	5.82405	5.85439	5.61848	5.59012	7.89972	4.83598	6.79456	7.8147	4.82646	6.77309	0	0	0	1.0834	0	0	0	0	1.36315	0	0	0
ID-556-5		9.31658	9.39737	9.28596	9.65131	9.45511	9.2469	8.88564	9.91661	8.8212	9.28918	9.84019	8.81659	7.96936	9.18918	9.11315	8.2379	9.14093	9.14712	10.2886	9.84436	10.626	10.1986	9.82426	10.5	0	7.22173	3.98519	-0.50156	7.39107	-0.419651	3.94124	9.77772	4.1705	2.63008	9.91157	3.04424
ID-556-6		7.72048	8.18961	7.42239	7.24329	7.88152	7.47898	8.73052	7.68366	7.56379	8.87391	7.16945	7.38265	6.41312	6.3511	4.72451	7.10744	5.68705	4.61814	6.42472	7.83903	8.18588	6.30189	7.67348	8.15927	0	1.85832	7.15512	1.49844	0	6.63563	9.05498	0	0	9.39637	0	3.04424
ID-556-7		5.24265	5.51571	5.71273	4.11236	5.50092	6.16131	4.25803	0	6.16409	4.86721	2.99656	6.28311	0	0	0	0	0	-2.0823	0	0	0	0	0	0	0	0	0	0	0	0	0	0	-0.636852	0	0	0
ID-556-8		12.2317	12.7279	12.611	12.2018	12.734	12.6313	12.5791	12.4828	12.3057	12.6497	12.4535	12.2581	8.90187	9.28453	9.90229	9.1199	9.32039	9.90247	9.90889	9.31089	7.85094	9.87113	9.45759	7.36912	6.71539	8.46812	7.68827	6.31222	8.45973	7.83931	6.72914	0	13.5023	6.05155	2.66311	13.5464
ID-556-9		1.41823	4.79533	0	0	4.09492	0	5.35564	3.94219	3.14172	0.634547	4.04903	4.3282	0	4.6424	0	0	3.44216	0	0	5.16279	5.86595	0.359377	5.61865	5.67966	0	1.85832	0	0	0	0	0	2.37083	0	0	0	0
ID-556-10		10.5597	10.8522	9.92867	10.5562	10.6863	9.49853	10.1716	9.92898	10.2787	10.0213	9.91366	9.91408	10.4599	10.5735	8.63312	10.0926	10.6792	8.52318	8.62541	9.97847	9.82239	8.63899	9.83523	9.82051	0	2.08072	0	2.74637	4.71058	0	3.11117	13.4256	13.2512	0	13.446	13.1886
ID328-1		10.8478	9.22956	8.95432	10.9308	9.35042	9.15932	9.59074	9.23987	9.89494	9.61583	9.41847	9.53164	8.5015	8.48621	9.5556	8.61449	8.40286	9.46555	11.1672	11.599	8.89549	11.1794	11.5464	9.05053	4.06053	11.7207	0	4.56453	11.7017	2.24331	7.02339	11.2104	8.67035	6.51621	11.1237	8.6149
ID328-2		8.21913	8.09371	7.53433	8.38538	7.97144	7.53328	8.32326	7.31143	8.02742	7.25513	7.17831	7.96225	9.60358	6.66377	10.7042	9.43935	6.46364	10.6865	6.96596	6.66758	6.90521	6.99237	7.00807	6.64886	10.5897	2.18025	2.49977	10.5422	0	0	0	3.23756	4.75547	0	4.27455	0
ID328-3		10.5492	10.5792	10.2445	10.6447	10.7636	10.4421	10.2052	10.6432	11.0915	10.1972	10.7811	11.1883	9.57787	8.91616	11.5007	9.52362	8.89304	11.5083	9.70846	10.4432	9.86034	9.74092	10.4202	9.80079	11.4905	0	4.74262	11.4534	2.71058	2.90228	8.31845	0	0	7.5876	0.815113	2.49675
ID328-4		10.2429	9.2321	10.8746	10.3072	9.40326	10.9209	10.2367	9.92329	10.6877	10.0762	9.85685	10.2892	10.7443	13.4343	11.6741	10.8803	13.3593	11.6955	12.891	13.141	13.9272	12.8494	13.0593	13.8082	-1.49406	10.703	11.958	4.78384	10.6631	12.0291	13.2756	12.3678	0	13.2149	12.421	0
ID328-5		10.4163	10.2579	9.3143	10.2793	10.1829	9.33476	9.28837	10.4923	9.71063	9.72148	10.514	9.88609	10.7025	9.50261	10.065	10.9877	9.33455	10.0256	9.6365	9.77909	10.2492	9.74901	9.67103	10.1792	10.6821	9.85409	14.1974	10.5692	9.94967	14.2399	3.94124	0	4.91774	5.40769	3.8855	3.38128
ID328-6		9.95577	9.49683	8.5872	10.0361	9.31651	8.46723	8.118	8.45789	10.2864	7.844	8.77792	9.61758	9.73272	7.64509	9.73334	9.55899	7.57966	9.93416	9.38446	10.5084	9.07728	9.37897	10.7485	9.05151	0	0	0	0.49844	0	0	0	0	5.03557	1.14466	2.66311	5.2057
ID328-7		8.73488	9.75616	9.5414	8.78214	9.70225	9.48217	8.60286	8.638	9.20646	8.9744	8.72851	8.9233	6.78085	7.05205	9.08959	6.61928	7.18201	9.31269	7.53105	7.56067	6.64023	7.49123	7.5296	7.04561	1.96537	0	0	3.49844	0	0	6.72914	7.57569	4.34043	6.53009	7.648	4.8624
ID328-8		7.12328	8.32664	6.77643	7.29717	7.86178	5.54958	7.35564	4.05767	7.51241	6.45728	5.80392	6.67215	5.50332	6.53051	1.72451	2.70599	6.02712	3.96209	4.86642	4.3796	2.271	5.17956	4.16935	3.11488	0	0	0	-0.50156	0	0	0	0	1.36315	0	0	4.11824
ID328-9		10.6756	10.5581	10.6549	10.5431	10.6848	10.6593	10.6983	10.2043	10.3687	10.5372	10.3268	10.3816	10.7824	11.291	11.7848	10.828	11.2547	11.8017	11.1189	10.6411	11.3409	11.0605	10.6078	11.3334	11.4703	6.36612	4.80233	11.5423	5.74872	3.99539	10.1974	6.03156	11.7798	10.4166	5.85951	11.8695
ID328-10		7.73865	9.79404	5.79073	7.76771	9.79952	5.50011	10.8181	8.92329	9.83869	10.9048	8.79146	9.8377	7.37779	5.82424	6.00462	6.6	6.17768	5.92332	7.78699	4.76069	5.35846	7.76026	4.46891	5.63844	3.31329	0	0	0.820368	0	0	3.64168	0	2.94811	0.40769	0	0
ID-235-1-non		9.71055	9.47662	9.87092	9.39282	9.3923	10.2525	9.7866	10.2724	9.24894	9.882	10.1113	9.38198	9.74971	10.1447	9.45341	9.55982	10.066	9.69577	8.77542	8.27976	7.48045	8.6517	8.27948	7.39719	3.75387	4.27336	6.05231	0.49844	4.57565	6.14513	0	10.534	7.25797	0	10.5942	7.66668
ID-235-2-non		9.80301	9.77108	9.91785	9.99988	9.68626	9.95572	9.77405	9.82586	9.14735	9.7664	9.77159	9.29451	13.2037	12.1945	12.7552	13.1518	12.3527	12.777	11.7481	11.8957	12.0767	11.7383	11.9598	12.0472	3.0909	4.156	4.63727	1.49844	4.99069	4.47112	0	7.61428	9.10966	1.63008	8.00098	9.02273
ID-235-3-non		0	0	0	0	0	0	0	0	0	0	0	0	0	0	0	0	0	0	0	0	0	0	0	0	0	-0.141677	0	0	0	0	0	0	0	0	0	0
ID-235-4-non		11.4986	11.385	11.3975	11.2738	11.3893	11.319	11.246	10.7608	11.0535	11.3984	10.8479	11.0338	12.6795	12.5908	12.3484	12.6838	12.4692	12.2774	12.078	12.8529	13.3788	12.0784	12.8009	13.253	12.7365	4.59529	10.2145	12.7662	-1.09677	10.1957	7.59229	11.3194	11.4128	7.55405	11.2957	11.5006
ID-235-5-non		10.581	10.4477	10.3953	10.7174	10.5227	10.4864	10.6739	11.3653	11.1407	10.949	11.4814	11.2054	11.5457	10.0015	9.89444	11.5015	10.1103	9.95593	10.709	10.8636	10.2846	10.7103	10.8165	10.2308	5.5934	3.94579	11.6884	5.18494	4.68459	11.7276	8.74376	10.874	14.1083	8.79139	10.8032	14.141
ID-235-6-non		6.50569	6.51154	6.64609	6.96035	6.64951	7.20827	6.60286	5.7835	6.94262	6.61183	5.37096	7.1164	7.73505	1.57631	5.27471	7.7821	2.60566	5.65241	6.42472	5.3796	4.66332	6.6073	5.19683	5.47243	10.8008	0	1.59287	10.5218	0	0	-0.0587591	3.03825	0	2.72962	0	0
ID-235-7-non		9.25533	9.46263	9.23803	9.0875	9.50982	9.30806	8.89146	9.82687	8.81768	8.72095	9.68358	8.83331	9.33646	9.90499	9.19095	9.18604	9.83791	9.2581	9.89633	8.984	10.2568	9.98097	9.01387	10.2364	0	5.14373	0	1.30579	6.58271	0	0	0	13.3316	0	2.81511	13.2115
ID-235-8-non		8.6764	8.63183	9.13526	8.83846	8.65564	9.15998	8.81385	8.68591	9.27486	8.54264	8.55456	9.19989	6.26628	9.13569	6.72451	6.83802	8.94932	6.71536	9.68224	8.24105	9.69026	9.73605	8.57743	9.83825	2.5934	5.8356	0	-0.50156	6.19785	0	0	5.54075	2.45061	0	6.12981	0
ID-235-9-non		10.4007	11.5857	10.3946	10.6476	11.5923	10.3526	10.8025	11.0924	11.2803	10.8273	11.0767	11.2975	9.03383	10.3232	9.39795	8.85439	10.3816	9.34972	11.2879	10.6551	9.01134	11.2284	10.6587	9.317	5.94057	11.6143	3.45086	5.48712	11.5699	3.20484	13.6805	9.04989	-0.0518895	13.6688	9.2564	3.65429
ID-235-10-non		9.0488	9.29358	9.69826	8.86153	9.19085	9.19278	8.70429	8.69708	9.08863	8.77	8.75836	9.23435	9.7397	8.60145	8.52449	9.94504	8.71344	8.35649	10.075	9.72069	10.1269	10.1101	9.61101	10.4662	3.67586	8.6121	0	3.54283	8.92143	0	8.26091	0	8.55421	8.26981	0	7.94097
ID271-1-non		12.0992	12.3611	11.8602	12.0802	12.2654	11.9526	11.7449	12.1486	11.9978	11.7423	12.1171	11.9361	12.3039	12.5782	11.875	12.2141	12.5013	11.8716	12.5061	12.8577	11.317	12.5033	12.8254	11.1356	13.5978	12.2446	6.7273	13.5831	12.285	7.48924	13.9433	12.1801	10.0057	13.873	12.3223	10.1489
ID271-2-non		11.519	11.4123	11.2339	11.5435	11.5057	11.2222	11.4106	11.1956	11.2988	11.2789	11.118	11.1754	9.11475	9.91727	9.3694	9.04347	9.69198	9.38886	9.1571	9.44819	10.5467	9.31865	9.11456	10.5267	12.0593	9.8489	5.00227	12.0488	10.0688	3.48724	5.5851	13.7929	1.36315	3.86712	13.8395	4.15387
ID271-3-non		10.9909	10.7559	11.0649	11.0445	10.6756	11.2536	10.9876	11.3367	11.0875	10.7959	11.3003	11.0147	12.7428	12.2298	12.1694	12.8702	12.5151	12.3122	13.2416	12.3854	12.231	13.3635	12.3319	12.1774	4.43668	10.2877	11.9891	5.00623	10.311	12.0101	13.5408	12.008	9.20707	13.5708	12.1382	9.06193
ID271-4-non		10.8852	10.8548	10.7845	10.7662	10.8283	10.8356	10.434	10.5253	10.6905	10.3642	10.6058	10.8146	10.1094	10.6441	10.5918	9.94376	10.2045	10.4689	9.40439	10.9021	10.1829	9.49893	10.6432	10.1331	2.82787	0.595289	3.11644	5.15665	0	0	14.8293	11.8364	8.39105	14.8626	11.7758	7.99844
ID271-5-non		8.81197	9.1599	8.08584	8.54443	9.15616	8.15732	8.27239	8.23068	9.02436	8.61183	8.07457	8.96315	8.88659	7.38367	9.86407	8.74162	7.28212	10.0627	9.03282	8.99088	8.76285	9.04325	8.92218	8.79553	3.0295	4.98761	0	0.0834021	6.77359	0	4.89544	0	-0.636852	5.07065	2.40008	4.65429
ID271-6-non		10.7998	10.5965	10.1992	10.6676	10.7767	10.0717	10.6	10.836	10.928	10.6029	10.9602	11.0446	9.98445	9.43817	9.69112	9.58374	9.49527	9.30894	10.17	9.21308	10.1081	9.94058	9.1519	9.71974	2.67586	1.27336	2.29331	5.1423	3.65812	0.995386	8.68271	10.0206	11.4668	8.70384	10.2151	11.2534
ID271-7-non		11.6428	11.23	11.0051	11.6262	11.1238	11.1419	11.2497	11.2456	11.4589	11.3412	11.2548	11.2637	11.465	11.9044	11.6683	11.5264	11.8386	11.6923	12.0762	11.2335	11.9609	11.9508	10.7292	11.9116	3.0909	2.85832	4.37423	5.05303	0	0.580349	2.40067	12.01	5.94058	1.99265	12.018	5.41102
ID271-8-non		9.98903	9.97477	9.84602	9.79418	10.1167	9.84781	9.07566	9.82992	9.03654	9.05156	10.0746	9.25493	7.95078	8.35931	7.09707	8.37464	7.93658	7.55251	9.70292	8.98262	8.92802	9.67622	9.02733	8.67585	0	3.18025	8.85262	5.47572	3.36266	9.15778	10.7181	14.1641	5.22113	10.6381	14.0556	5.93587
ID271-9-non		10.5764	10.1952	10.6843	10.469	10.1924	10.6282	9.85377	10.6415	9.68379	9.58874	10.6527	9.93154	7.55344	5.71586	8.98055	7.94885	6.42766	8.81024	10.4937	8.99773	8.96913	10.3824	8.91185	9.07777	5.65569	1.08072	2.7628	5.67835	0	0	10.2564	0	2.61108	10.1322	0	0
ID271-10-non		9.60434	10.4084	9.57209	9.51107	10.2358	9.41703	9.54121	9.7835	9.12186	9.34673	9.53859	9.25347	6.15009	8.10183	6.46405	5.74162	7.29016	6.00516	8.12681	9.68804	8.61233	8.24812	9.57743	8.64366	8.38092	4.25064	0	8.01611	2.99069	3.92612	0	5.68424	9.11134	0	4.86822	9.06193
ID673-1-non		9.21427	9.03528	8.4527	9.3332	9.10335	8.6719	9.18782	9.02257	9.07098	9.01911	8.72448	9.11961	7.10758	7.8337	8.14838	7.05649	7.80533	8.03274	8.58263	7.13821	9.96274	8.48091	6.76353	10.0082	9.30035	7.85456	2.40023	9.21526	7.74558	-2.00461	4.33356	0	4.88671	3.46658	0.0781478	4.7032
ID673-2-non		9.55735	8.16722	8.23455	9.57048	8.22111	8.70775	8.50899	8.66784	8.271	8.27984	8.53745	8.5104	6.82816	5.5421	5.99397	6.47153	5.65628	6.28402	7.07287	8.60259	7.78143	6.90627	8.72394	7.46361	4.14979	0	8.23493	5.15665	0	8.61469	0	8.62988	4.5129	1.40769	8.52661	2.7032
ID673-3-non		12.0644	12.0366	11.9819	12.1041	12.0515	11.9713	11.7492	12.1115	11.9962	11.9048	12.1534	11.9889	12.91	13.0128	12.4266	12.8803	13.1383	12.4356	12.6226	12.8423	13.4061	12.6619	12.9151	13.5378	9.82165	8.37796	9.90235	10.3006	8.63794	10.1269	13.605	8.66923	11.7852	13.5484	8.41056	11.6278
ID673-4-non		12.8184	13.7586	12.7257	12.7795	13.7815	12.8207	13.0173	13.0429	13.0019	12.9962	13.1336	12.9871	13.721	13.802	13.4088	13.7027	13.7701	13.4825	13.3962	13.2203	13.0654	13.4289	13.3155	13.1432	12.7952	14.9313	10.986	12.8271	14.8414	11.0951	12.2124	13.4995	12.0326	12.1002	13.4021	12.0795
ID673-5-non		6.26372	6.28076	5.78121	5.52016	5.997	6.48323	5.49682	6.46576	5.9099	5.23148	6.39142	5.96404	6.00325	7.31102	6.01519	6.36896	7.3394	6.16562	8.64634	6.55325	7.61085	8.44551	5.86122	7.596	0	0	0	0	0	0	0	0	0	0	0	0
ID673-6-non		8.64303	7.83263	7.61427	8.51744	7.55107	7.84533	9.02992	9.03847	8.55323	9.22176	8.53974	8.04054	2.33339	4.82424	5.68534	3.55399	5.29815	6.19382	4.38099	6.27526	5.25589	4.97409	5.80876	5.15927	0	9.75213	0	1.66836	9.7759	0	0	2.09072	6.18333	0	0	6.85701
ID673-7-non		7.31909	6.48623	6.20102	7.39331	5.4941	6.22866	3.70164	4.11212	10.2312	2.56055	3.5636	10.3696	0	2.82424	0	0	1.60566	0	0	0	1.271	-0.640623	0	0	0	2.91722	0	0	4.48819	0	0	4.64092	0	0	4.16561	0
ID673-8-non		8.75064	8.3087	8.85115	8.80538	8.4769	8.83373	8.7916	8.44204	8.52758	8.89099	8.39269	8.58428	9.27164	7.96002	9.35803	8.98274	7.82344	9.18974	10.8748	9.30648	8.98639	10.9089	9.3818	8.88196	3.41283	6.77719	0	3.89076	5.89191	-1.00461	10.3065	11.9425	5.89453	10.3285	11.9622	6.17135
ID673-9-non		9.20993	8.24976	8.57209	9.06717	8.24467	8.80346	8.95625	8.76237	8.46815	8.78734	8.79627	8.68845	8.70051	6.29056	7.84494	8.94376	6.39076	7.80796	9.50964	8.39835	9.32989	9.58519	8.45759	9.04167	0	5.04154	2.29331	0.0834021	5.61747	4.62474	10.8425	0	0	10.9417	0	0
ID673-10-non		10.6809	10.3951	9.86755	10.4391	10.3518	9.9766	10.391	10.2314	10.0621	10.5031	10.0678	9.84547	11.0946	10.2143	10.574	11.0609	10.0718	10.5663	9.20176	9.16644	9.51734	9.17716	9.23378	9.55782	0	8.36876	12.3558	2.5859	8.85597	12.2928	12.2585	8.3695	13.0802	12.3606	8.23297	13.0126
ID-698-1-non		10.1569	10.3996	9.7252	10.1261	10.3525	9.49958	10.6541	10.8436	9.75643	10.5537	10.774	9.72526	7.95611	10.3719	10.4539	7.66329	10.355	10.4776	9.10346	10.8933	10.8525	9.16109	10.9772	10.806	0	7.49011	1.9148	1.49844	8.25196	2.08285	5.00733	10.2178	4.14451	3.77692	10.3375	4.25575
ID-698-2-non		7.97792	8.33847	7.73756	8.21333	8.33142	8.01636	7.82363	7.3056	9.00745	7.06416	7.67004	8.73733	9.53039	6.29741	8.2255	9.49259	5.91205	8.43142	5.83436	6.42907	6.00796	5.996	6.43469	5.72959	5.35143	6.32864	0	5.23991	4.45782	0	3.5262	0	0	0	0	0
ID-698-3-non		8.12788	8.36764	7.54562	8.01668	7.99941	7.73918	8.45338	8.63568	8.42712	8.37736	8.50729	8.58428	9.98053	5.08411	11.2129	9.90042	5.01747	11.0564	7.59225	8.84664	9.45339	7.28122	8.61101	9.57636	0	0	0	-0.50156	0	0	8.74214	8.56065	9.26929	8.56082	8.3743	9.39994
ID-698-4-non		8.53803	8.21294	9.62961	8.82605	8.50262	9.92481	8.03624	8.98841	9.15714	8.29704	9.35737	8.82743	9.17431	9.83841	7.49081	9.3623	10.2387	7.80492	9.12846	10.1929	8.91124	9.07448	10.2354	8.88637	0	1.27336	0.914803	0.49844	0	3.82828	7.40067	6.91999	7.75547	8.10582	7.15496	7.57439
ID-698-5-non		12.2963	12.1577	12.3935	12.2907	12.1656	12.295	12.3193	12.7853	12.4332	12.3259	12.7208	12.4451	12.6504	12.6101	12.586	12.5272	12.5555	12.5797	13.094	12.214	11.6324	13.0409	12.1438	11.6334	13.4017	12.1902	10.2649	13.3768	12.3277	10.4784	13.8147	11.5926	14.0286	13.8335	11.7143	14.1562
ID-698-6-non		9.44567	9.76101	9.497	9.28121	9.66516	9.33887	9.50672	9.21054	9.62856	9.50121	9.1583	9.72737	8.26198	8.68353	10.4693	8.12553	8.38889	10.4285	8.26251	9.13821	9.79521	8.10757	9.10372	9.86976	5.77272	13.4778	0.592875	6.39931	13.4301	2.08285	6.66234	10.3625	4.36315	6.21504	9.90205	4.22258
ID-698-7-non		10.5083	10.6606	10.2918	10.4706	10.517	10.1169	10.2906	10.3114	10.1053	10.1772	10.1977	10.3167	11.43	8.84193	9.38273	11.3266	9.01384	9.41255	11.0855	9.01808	9.92981	11.1101	9.05949	9.92545	14.886	9.84037	5.51174	14.8615	10.0357	5.72331	0	0	0.685076	1.63008	3.13704	0
ID-698-8-non		11.5386	11.696	11.8587	11.4184	11.6575	11.9378	11.5082	11.432	12.1758	11.444	11.3544	12.2776	11.3229	10.7615	10.9122	11.1534	10.6813	10.8761	11.996	11.6213	11.2416	11.9911	11.7007	11.3594	15.5918	14.8155	3.17784	15.5746	14.7772	0.802741	10.2949	13.2573	4.75547	10.0653	13.2127	4.75051
ID-698-9-non		11.1276	11.59	11.686	11.0783	11.5269	11.6263	10.7083	10.9304	11.5803	10.7039	10.9859	11.1496	10.8566	10.6377	10.4461	10.8051	10.5052	10.5178	12.0106	12.3579	11.8848	11.994	12.2722	11.9809	7.05669	3.85832	11.5326	7.04919	1.22516	11.625	13.0444	11.9418	10.9086	12.9736	11.9012	11.1395
ID-698-10-non		11.1555	10.8706	10.8854	11.3069	10.9611	11.0398	10.5911	9.75384	10.7262	10.6092	9.65054	10.5849	8.92109	10.2676	7.93118	8.9361	10.3326	7.94145	10.5829	10.2611	11.4313	10.6886	10.1659	11.5488	5.79134	13.9551	10.0441	5.56453	13.9146	9.99574	10.6593	10.8539	5.83888	10.7427	10.9421	6.34321
ID-837-1-non		10.5311	10.7027	10.6769	10.6961	10.8384	10.6081	10.6725	10.3844	10.3141	10.7929	10.4025	10.2691	11.2569	9.58053	10.5424	11.2272	9.60445	10.5113	11.6043	12.7239	11.5148	11.5063	12.1691	11.1476	10.0881	11.8808	0	9.76053	11.9244	0	13.4314	0	13.3802	13.4459	1.30054	13.3098
ID-837-2-non		11.2281	11.0532	9.92002	11.2549	11.0288	10.3227	10.4403	9.70707	10.1956	10.6533	9.83693	10.1533	12.4389	10.6149	12.3704	12.4795	10.6227	12.4662	11.5395	10.343	10.9016	11.5735	10.3269	10.947	10.34	9.6991	3.17784	10.3572	9.33264	3.20484	8.43309	1.9838	12.5189	8.93777	1.95262	12.5807
ID-837-3-non		8.10239	7.59679	7.10505	8.34604	7.54614	7.20827	7.71746	7.2276	7.16409	7.50491	7.2501	6.37729	6.04389	8.27154	11.2209	6.61289	7.82344	11.1589	11.2172	10.424	11.0532	11.2181	10.501	11.0628	11.1432	0	1.59287	11.0928	0	0	0	0	0	0	0	0
ID-837-4-non		10.8783	10.2817	10.0432	10.7608	10.0867	10.0903	10.2358	10.7458	10.3322	10.3287	10.7994	10.26	12.6041	12.9931	12.9281	12.6383	12.9394	12.8913	12.8878	13.0706	12.6906	12.7994	13.0782	12.6639	4.2873	10.1368	6.66434	2.19888	10.1188	6.61377	11.2419	11.6487	2.36315	11.26	11.6516	0.796314
ID-837-5-non		12.0524	10.841	10.9271	11.9724	10.9216	10.8581	11.0454	11.3537	11.1071	10.8105	11.4648	11.2127	8.60528	8.00467	5.53187	9.31579	8.44216	5.88348	7.46976	8.58996	8.66903	7.57855	8.3546	8.93399	0	2.08072	12.8497	2.95787	3.85743	13.1085	0	0	13.2709	0	1.49319	13.2224
ID-837-6-non		9.6382	9.74108	9.79192	9.77456	9.84814	9.85561	9.56254	9.66101	9.38846	9.58233	9.6737	9.48822	10.1692	9.91839	9.02829	10.1511	9.78557	9.12349	10.3716	9.44419	8.511	10.5161	9.34542	8.33566	11.4417	2.59529	1.17784	11.4759	2.22516	0	5.22664	10.9304	0	3.72962	10.6568	0.381276
ID-837-7-non		11.6633	11.4894	11.0489	11.5928	11.5826	10.7834	11.0859	11.8648	11.9716	10.9583	11.9437	12.0216	10.4024	8.52176	10.5944	10.3656	8.55319	10.5552	9.71728	11.2534	10.528	9.74146	11.1585	10.5285	12.3064	11.3488	8.45551	12.2311	11.3724	8.90977	4.7226	9.41071	1.94811	5.26567	9.78147	2.11824
ID-837-8-non		10.2632	10.7045	9.82994	10.4855	10.8112	9.64132	10.9384	9.81973	10.3389	11.1793	10.1628	10.3803	8.64215	8.64911	9.60977	8.37464	8.64693	9.64434	9.69513	10.6306	9.72358	9.67113	10.3743	9.54114	1.0909	10.0702	2.49977	3.40533	10.3601	3.6101	7.38832	11.3425	8.15594	7.31458	11.5491	8.03949
ID-837-9-non		2.74015	5.70314	0	3.69089	4.92274	0	4.59146	4.21521	3.89661	2.77205	2.70111	3.59123	0	0	5.81198	0	0	6.44517	0	0	0	0	0	0	0	0	0	0	0	0	0	0	0	0	0	0
ID-837-10-non		9.1831	8.5042	7.68491	9.27156	8.69929	7.99568	8.2706	7.94969	8.03957	8.45089	7.81532	8.46696	8.15936	7.3445	6.91716	7.92581	7.66867	7.59542	6.14653	9.29985	9.18986	6.31357	9.37429	9.20411	0	2.59529	0	-0.50156	2.99069	0	10.9574	0	0	11.047	0	0.796314
ID-838-1-non		9.99597	10.3066	9.49846	10.1631	10.3676	9.35519	9.86684	10.0655	8.61543	9.92087	9.91851	9.0175	10.2865	7.3144	8.36217	10.2667	7.46186	8.08762	9.906	8.3606	8.31175	9.86171	8.35765	8.47243	0	0	2.7628	2.82037	3.07315	3.24331	3.79922	1.09072	0	4.80001	0	0
ID-838-2-non		11.9696	11.8541	11.8961	11.9447	11.9003	12.0845	11.0774	11.4865	11.3588	11.3057	11.6206	11.5713	10.3653	10.9286	11.3827	10.4389	11.1376	11.44	11.5287	11.5954	10.3994	11.4796	11.5527	10.3469	9.03048	9.02323	1.9148	9.11223	9.15944	1.99539	12.8104	13.6759	11.9974	12.8007	13.6589	11.9728
ID-838-3-non		9.32962	9.01846	9.23803	9.44483	9.2273	9.23812	8.61558	9.08855	9.18475	8.80947	9.27579	9.14188	7.48499	6.22736	7.46405	7.33438	6.31006	7.84547	6.36985	5.42907	7.37952	6.6355	5.63883	7.57431	11.3117	0	2.40023	11.4195	0	0	11.6768	11.2781	0	11.6343	11.2919	1.38128
ID-838-4-non		9.65703	9.70588	10.0256	9.61316	9.61495	10.0472	9.91681	10.4703	9.88739	9.91532	10.6595	9.81462	7.70685	8.08411	10.3898	7.82147	7.94805	10.2725	8.94077	8.56251	9.26912	8.78144	8.56166	9.44803	0	0	0.592875	1.30579	0	0	4.36751	0	6.22733	0	0	6.46874
ID-838-5-non		9.48027	8.56188	8.30103	9.49687	8.52538	8.47686	9.86032	9.25961	9.05011	9.74673	9.63077	9.18618	7.71631	8.42023	4.64508	7.71797	8.45919	4.89498	9.29526	8.27301	9.14342	9.32876	8.7097	9.53132	0	5.30678	0.592875	1.95787	4.81012	0	8.51299	7.52892	8.30566	8.08247	7.15496	8.65895
ID-838-6-non		10.1695	10.6273	9.75713	10.1184	10.6902	9.76733	9.87097	10.5776	9.73884	10.041	10.5773	9.64178	7.16398	9.23095	9.04386	7.12553	9.10437	8.8558	10.3625	10.0566	9.54557	10.2726	9.99247	9.54254	3.86349	0.858323	0.592875	3.89076	0	0	6.06018	3.60529	9.99796	6.29846	2.19363	10.0233
ID-838-7-non		8.49326	8.9553	8.85909	8.75082	8.99941	8.79152	9.87568	7.19012	9.43864	9.56173	7.21896	8.9288	6.86265	1.74624	5.20256	6.7533	3.32187	4.75059	4.97334	5.20126	2.68604	5.78564	5.65873	0.114877	3.20638	0	0	-1.50156	0	0	0	5.20223	0	0	3.70264	1.60367
ID-838-8-non		10.7625	10.119	9.84487	10.7243	10.1497	9.91068	9.66606	10.4118	9.92636	9.69254	10.2431	9.91547	9.83469	8.20202	5.68534	9.83322	8.16134	6.36891	10.4947	9.75423	10.2194	10.6247	9.59044	10.2497	7.01769	2.73279	0	6.92889	0	0	1.5262	7.19924	7.46381	-1.17727	7.77627	7.36617
ID-838-9-non		9.16138	9.14246	8.94901	8.85795	9.14749	9.19343	8.1397	8.72574	8.61136	8.61411	8.66794	8.20971	6.53217	8.08212	6.64508	6.21696	7.58457	6.2031	6.24127	7.19174	7.82303	5.95183	6.92012	7.66691	1.67586	0	0	-1.50156	0	0	0	8.83122	7.11134	0	8.97901	7.16264
ID-838-10-non		8.48521	8.40527	8.26048	8.32959	8.43833	8.44453	6.52107	7.60041	7.77472	7.49253	8.00156	7.8156	8.99808	7.2698	11.2161	8.91154	7.76697	11.1043	5.24127	6.99225	6.49982	5.49893	6.86979	6.4428	0	11.915	0	-0.50156	11.9127	0	0	0	1.94811	0	0	0
ID-755-1-non		10.4866	9.89687	12.16	10.4212	9.77687	12.1802	10.0762	10.482	10.7059	9.92871	10.7116	10.7062	10.9421	11.0316	10.0593	10.9527	11.1513	9.90425	11.0052	10.8621	10.7284	11.0674	10.7981	10.9332	11.1464	6.36082	9.32589	10.9938	6.37896	9.21758	3.7486	7.92722	3.27004	3.28216	8.19882	2.79631
ID-755-2-non		12.2446	11.2824	11.4656	12.2512	11.3487	11.5788	10.8606	11.5891	11.2249	10.8095	11.4426	11.211	10.6475	10.7738	10.5161	10.6867	10.851	10.5667	9.99751	10.4978	9.56715	9.96439	10.4011	9.6637	0	0	0.914803	3.40533	2.36266	0	11.8672	10.4068	13.7333	11.892	10.0435	13.708
ID-755-3-non		12.6686	11.92	12.6304	12.2604	11.5522	12.207	12.0133	11.8859	11.6004	11.6518	11.7479	11.3984	13.4317	12.5124	12.4616	13.3981	12.5361	12.4203	12.5531	13.8659	13.8474	12.4911	13.8711	13.8505	14.0967	3.63091	12.2881	14.1309	4.63115	12.332	9.86754	9.66815	6.42384	9.90221	9.53348	6.75051
ID-755-4-non		9.21751	9.67354	8.59129	9.08014	9.53745	8.98823	8.94061	8.47617	8.9603	8.92457	8.83693	9.13635	10.1112	8.92836	9.20603	10.0375	9.05628	9.12349	9.90552	9.65204	10.2208	9.83865	9.6513	10.0367	12.3492	7.52839	2.17784	12.4072	8.00126	0	11.2145	11.4358	9.31734	11.2319	11.7157	9.18863
ID-755-5-non		6.70671	6.64714	6.6035	5.90035	6.75884	6.65504	6.68027	6.82484	6.47264	6.37331	6.76524	5.90574	6.82233	6.63701	10.3642	6.67562	6.51598	10.3405	10.2614	10.6411	8.53153	10.3973	10.5781	8.41409	0	11.2935	0	0	11.3049	0	4.40067	-0.716636	0	0	0	0
ID-755-6-non		11.6482	11.4812	11.3321	11.7307	11.4825	11.4	11.3573	11.5508	11.9752	11.3521	11.6464	11.9126	11.5054	11.548	10.9224	11.4189	11.4315	11.0257	11.1283	11.5838	11.202	11.1426	11.6473	11.2561	14.4104	7.56338	9.40425	14.4434	7.46165	9.25454	13.8081	11.469	14.8552	13.9531	11.4285	14.9261
ID-755-7-non		10.1773	9.68053	9.37015	10.1389	9.49196	9.4042	10.1683	10.8043	10.677	10.1131	10.8292	10.9925	9.24465	6.14617	9.56462	9.36801	6.93529	9.53424	7.23514	7.62929	4.89549	7.42007	7.79982	5.52991	3.41283	6.73279	7.4415	4.72726	6.69764	8.10391	7.48814	0	0	7.34629	0	0
ID-755-8-non		5.64704	6.3711	5.9522	6.68444	5.59954	5.57369	7.16107	7.32302	7.17514	6.71776	6.91056	7.30018	6.20488	7.26281	5.32655	5.24205	7.30808	4.14651	4.42472	5.44519	4.87586	3.21736	5.69773	4.596	4.26083	0	0	2.66836	0	0	0	0	0	0	0	0
ID-755-9-non		8.46717	8.71044	6.98575	8.3491	8.80848	7.17975	8.88096	8.7645	7.60524	8.31403	8.9542	7.72789	8.6586	7.74373	10.6519	8.77065	7.74667	10.649	10.9821	9.79175	9.66903	10.9238	9.79083	9.5654	2.96537	1.85832	0	-0.50156	2.22516	2.75027	8.64341	3.80693	0	8.17587	0	1.60367
ID-755-10-non		9.21264	8.45395	8.56101	9.3056	8.77018	8.05255	9.2252	8.77086	8.91651	9.45281	8.89273	9.15836	9.56046	8.3478	8.17925	9.47065	8.31696	8.08762	8.77859	6.76069	8.25779	8.93018	6.61865	8.31782	0	3.31775	0	0.820368	5.01175	0.802741	4.18917	8.46327	11.2082	3.82273	9.01184	11.2522
ID25-1-non		12.7241	12.6769	12.5014	12.6656	12.6891	12.5861	12.4733	12.5223	12.6083	12.5038	12.4858	12.6517	12.2039	12.5504	12.4258	12.1676	12.3215	12.3507	13.5212	12.9028	12.4738	13.4345	12.8322	12.4203	13.2587	10.3605	6.21493	13.242	10.2783	5.6101	14.2857	11.4784	11.8384	14.2851	11.5655	11.9421
ID25-2-non		8.62443	8.75881	8.94369	8.79718	8.97757	8.97848	8.88797	8.64494	8.77108	9.02944	9.11127	8.96315	11.269	9.49144	12.3835	11.4221	9.50868	12.3874	10.9749	10.7269	10.9552	11.034	10.9155	10.8095	0	0	2.9148	-0.50156	0	3.90228	3.69613	10.3009	2.45061	0	10.385	2.11824
ID25-3-non		6.44059	6.50315	7.80959	6.87789	6.38771	7.9942	4.9361	6.33451	4.84216	5.53179	6.5904	4.71522	4.00325	4.57631	5.02568	3.25854	3.72904	4.45685	5.45666	1.95334	7.24828	4.86717	2.27626	7.54951	0	0	5.93272	-1.50156	0	5.7301	0	0	0	0	0	0
ID25-4-non		11.4396	10.5344	9.09548	11.4071	10.6134	9.16329	9.32928	9.5569	9.23183	9.31403	9.65425	9.34543	10.3758	8.39649	8.96565	10.3976	8.16572	9.10752	9.71232	10.2358	11.1437	9.77036	10.0882	11.2852	11.7505	3.27336	8.3054	11.6382	0	8.53066	10.3212	2.86833	9.20785	10.1983	0	9.18648
ID25-5-non		9.15237	8.83764	8.73387	9.1015	8.86178	8.81278	10.4407	14.0712	12.6844	10.2953	14.0556	12.6544	9.2609	9.66775	9.62883	9.20849	9.73825	9.53056	9.95388	10.0147	9.24158	9.85723	10.1589	9.57157	3.14979	0	9.99162	5.47572	-1.09677	10.0261	10.6936	11.785	0	10.7685	11.8289	2.49675
ID25-6-non		12.5615	12.2984	12.2117	12.6248	12.3818	12.2929	12.1476	12.3843	12.5507	12.2008	12.2523	12.5168	12.2558	12.487	13.1875	12.2389	12.4062	13.1936	12.5717	12.4138	13.0331	12.6458	12.492	13.0205	13.2649	11.1372	12.5108	13.2698	11.0108	12.5567	10.4351	13.7489	13.6235	10.4416	13.9563	13.6068
ID25-7-non		8.43503	7.85258	8.02662	8.31504	7.91893	7.57369	8.4581	8.62636	8.59499	8.71243	8.64894	8.27594	8.49784	6.24165	7.56462	8.42299	5.42766	7.69906	8.88513	8.61155	10.1973	8.8147	8.31126	10.1158	0	0	0.177837	0	0	0	2.40067	0	6.58715	0	0	6.97124
ID25-8-non		8.35192	8.21423	7.68491	8.32025	7.94167	7.37305	7.21409	5.13859	6.52542	7.01998	5.94904	6.67652	5.61543	7.30083	6.15556	3.88657	6.95059	6.04182	5.80984	6.46903	1.68604	5.41466	6.46891	2.69984	0	0	-1.40713	0	3.36266	0	0	4.19025	0	0	5.40008	1.60367
ID25-9-non		10.379	10.788	11.0513	10.16	10.786	11.0779	9.61136	10.2806	9.81591	9.6255	10.3652	10.0603	8.75201	9.66245	9.20718	8.68785	9.73457	9.52872	10.6709	10.5312	8.41055	10.745	10.6532	8.5592	6.45431	5.8356	10.2186	6.22636	7.0881	10.348	13.2089	8.54663	3.82258	13.2205	8.84523	5.02513
ID25-10-non		9.36611	10.0937	9.88099	9.75544	10.1198	10.2741	10.1499	9.59085	9.51241	10.103	9.40972	9.62832	7.54639	7.36748	8.26589	7.66019	7.42401	8.08135	9.60596	8.84664	9.06542	9.66942	8.95272	9.23295	0	1.44329	8.73498	2.66836	0.903229	8.20849	3.98564	5.42292	0	5.24899	4.68301	0
ID-223-1-non		9.5582	9.95722	9.26134	9.43332	10.0366	9.42312	8.8903	9.16459	8.43404	9.38408	9.02386	9.08965	9.4362	9.8337	8.69688	9.46622	9.75395	8.72746	9.78542	9.52034	9.79195	9.61912	9.5323	9.7509	4.20638	8.3648	1.9148	3.45264	7.87477	1.31731	0	1.45329	0	1.99265	0	0
ID-223-2-non		7.54062	7.39624	6.97743	7.71326	6.97757	6.88762	7.19914	5.98659	7.61745	7.42114	6.61672	7.68737	6.31691	7.03574	7.34761	6.49954	7.63277	7.15132	6.64865	7.922	6.42075	6.70367	7.95272	5.98113	0	0	0	2.74637	0	0	1.7486	9.72112	7.05664	3.82273	9.70872	6.8624
ID-223-3-non		8.83819	9.33375	9.41086	9.1362	9.52997	9.58263	8.92138	9.89153	8.39439	8.97351	9.75787	8.69169	4.39752	7.75373	8.24134	7.7533	7.78557	8.15849	9.10598	6.18215	7.86595	8.87606	6.33927	7.32108	13.8697	11.5903	13.304	13.7996	11.7262	13.189	1.94124	2.53129	4.45061	0	3.07815	4.9256
ID-223-4-non		11.1309	10.9882	11.2124	11.4011	10.9577	10.9826	9.82789	10.7409	10.9766	9.9846	10.5052	10.1704	9.3436	11.4551	9.5887	9.24619	11.0461	9.4718	10.7087	9.08262	12.4831	10.4948	9.00807	11.805	3.46013	4.76521	0	4.022	5.07315	1.69583	10.856	10.7188	6.86299	10.8234	10.8842	6.89435
ID-223-5-non		10.0579	9.96411	9.20725	10.1075	9.85448	9.54145	9.58644	10.3266	9.97065	9.78124	10.1444	9.71257	7.52142	8.91282	9.33712	10.3034	9.08775	9.26366	10.6475	10.425	10.0773	10.6367	10.4419	9.97441	0	9.54424	15.4735	2.89076	9.41893	15.4198	6.54857	6.92722	6.11134	6.07065	5.83304	6.94097
ID-223-6-non		8.09065	8.29662	7.32417	8.3056	8.39046	7.57965	7.36237	8.50952	7.43174	8.09562	8.32249	7.25127	8.40729	7.50112	8.84346	8.67255	7.09292	8.72263	7.92087	6.51558	8.50142	7.94809	6.08362	8.58112	0	0	0	-1.50156	0	0	0	0	0	0	0	0
ID-223-7-non		8.64704	9.48995	9.00429	8.52197	9.41595	9.12233	8.9088	9.39478	10.071	8.69308	9.27027	9.04054	8.45704	8.14806	8.0361	8.72392	8.62406	7.99451	9.33232	7.7445	9.07513	9.30336	7.72157	9.11017	13.2508	15.1847	8.68431	13.1317	15.1239	8.33635	2.84813	3.14135	7.94435	0	4.51555	7.98119
ID-223-8-non		8.52326	8.08671	7.82126	8.24439	8.14041	7.91462	9.42956	9.56058	9.83782	9.46427	9.50495	9.8338	6.35778	9.07914	8.16033	7.01827	9.15915	8.04182	9.46584	7.9017	10.1165	9.38866	7.78632	10.0026	2.82787	2.52129	0	1.0834	4.22516	3.35294	7.75181	2.86833	0	7.75936	0	0
ID-223-9-non		11.0249	11.546	10.9448	11.2939	11.5368	10.8206	10.5774	10.9761	10.5222	10.8025	11.0633	10.6016	9.90807	10.809	10.1763	10.0267	10.8595	10.2548	10.8422	9.49637	10.4388	10.8682	9.46609	10.5712	13.5336	8.05963	11.206	13.5461	8.69764	11.3287	10.3271	11.4921	10.4188	10.2729	11.4012	10.4469
ID-223-10-non		12.7535	11.9909	11.8231	12.747	11.9767	11.7907	11.7799	12.0693	12.0175	11.7669	12.0215	11.9605	11.6525	10.9587	11.252	11.7172	10.9481	11.228	12.0779	11.8675	12.2964	12.1069	11.9434	12.3157	11.8684	11.6981	12.0486	11.9324	12.651	12.0502	12.7709	11.3834	12.0913	12.7014	11.5188	12.0695
ID274-1-non		10.8693	10.0772	10.6562	11.0054	10.1176	10.7032	10.5308	10.5685	10.0879	10.7095	10.745	10.156	9.24683	9.55574	8.82104	9.21906	9.41898	8.86825	10.7358	9.54952	10.0085	10.8219	9.56825	10.0491	0	7.15294	5.53539	1.30579	7.11268	5.80274	9.88082	12.8203	9.4326	9.53955	12.6778	9.67053
ID274-2-non		12.7926	12.4195	12.7039	12.7184	12.4414	12.7062	11.0137	11.0512	11.5466	11.1749	11.1665	11.5645	11.6353	10.6829	11.7544	11.5024	10.6121	11.6999	11.6796	11.3529	11.7158	11.6871	11.2133	11.7284	10.7387	2.73279	3.49977	10.831	2.48819	2.99539	8.72914	10.6335	11.374	8.78707	10.6603	11.439
ID274-3-non		9.46353	10.0302	10.2822	9.56829	9.96375	10.0844	9.17928	10.2983	9.58984	9.04733	9.911	9.7221	7.05387	7.69005	5.97244	6.96903	7.51427	5.91205	7.63708	8.49055	7.25589	7.60017	8.61356	7.72959	4.14979	0	7.68034	1.49844	0	7.19014	2.64168	11.66	0	0	11.8528	0
ID274-4-non		9.18089	7.94217	7.37253	9.15091	7.73589	7.37762	8.90419	8.49422	7.65742	9.33012	8.52476	8.0707	12.3764	12.1202	12.1734	12.509	12.3104	12.2841	12.2491	11.9256	11.08	12.2234	11.8504	11.0332	0	0	1.7628	2.0834	0	0	2.64168	9.39971	5.7207	0	9.59056	5.67896
ID274-5-non		8.71591	9.20197	8.59537	8.58658	9.33857	8.83706	8.55669	8.36005	9.07246	8.72201	8.34758	9.03715	13.0454	10.3404	7.62797	13.03	10.274	7.8777	12.0748	10.926	6.83578	12.1045	10.7767	6.84733	3.14979	12.4033	0	3.78384	12.4363	0.995386	-0.0587591	0.868327	2.94811	3.14466	0	0
ID274-6-non		13.5155	12.9505	12.6234	13.5028	12.9977	12.7542	11.385	12.0283	11.6929	11.3963	12.0744	11.6731	12.6029	12.176	12.2893	12.5306	12.4447	12.3036	11.6466	12.3277	10.1409	11.6845	12.4162	10.1975	5.07579	8.72251	8.2653	5.79306	8.29125	8.37043	14.2514	10.5402	13.3736	14.3194	10.5552	13.4164
ID274-7-non		8.21264	7.98647	8.02461	8.43332	7.85381	8.2612	8.56108	7.638	9.07983	9.00349	8.22609	8.93336	10.7304	9.34945	10.5758	10.4511	9.76264	10.753	10.4953	11.0275	11.3865	10.4718	11.1137	11.4839	0	0	0	0.0834021	0	0	2.7486	0	0	3.72962	0	0
ID274-8-non		11.8251	11.9308	11.7222	11.7221	11.9974	11.8076	11.8032	11.6409	11.6443	11.7422	11.6783	11.5644	12.1521	12.9755	11.9777	12.1274	12.8851	11.9351	11.2238	12.2692	11.5931	11.2689	12.2625	11.6715	6.85909	9.72715	12.6744	6.25999	9.75888	12.7115	13.0322	11.5553	7.27004	13.0173	11.6181	7.31595
ID274-9-non		10.4722	11.7875	11.8427	10.469	11.9217	11.6917	11.627	12.3404	11.4003	11.7321	12.3674	11.5971	11.1478	10.3195	11.6314	11.0862	10.2783	11.5878	10.554	10.8874	10.478	10.6343	10.8783	10.5492	6.17836	0	7.98304	6.91629	3.65812	8.59158	10.0452	8.03491	8.42924	10.3826	8.26632	8.32379
ID274-10-non		11.115	10.4669	10.6059	11.1424	10.39	10.8134	10.8526	10.87	11.2024	10.9686	10.7455	11.3577	10.5822	10.6169	11.1409	10.4041	10.5515	11.2182	10.8724	10.7339	10.5645	10.8417	10.7433	10.6127	10.5283	8.33	5.41305	10.6329	8.3565	5.7301	9.57696	12.9526	9.94952	9.18577	12.8134	10.0197
ID-738-1-non		10.1117	10.7669	9.64806	10.0942	10.7045	9.57965	10.1165	10.5396	8.65742	9.71616	10.3456	8.95867	6.82233	7.82186	7.90584	7.09831	7.8165	8.10009	8.99797	10.3983	9.62194	8.96671	10.4383	9.31782	0	2.08072	2.29331	1.66836	0	2.69583	4.0287	0	0	0	0	0
ID-738-2-non		12.5894	12.5091	12.0443	12.5683	12.5937	11.8598	11.608	12.0455	12.5121	11.7186	12.0495	12.4789	11.1275	11.1772	11.3843	11.1952	11.2568	11.4033	10.8106	10.9231	11.051	10.7909	11.0651	11.0431	10.856	3.22756	4.93272	11.0291	0	5.39627	5.36751	12.5637	5.38552	2.72962	12.5646	4.67896
ID-738-3-non		10.7375	10.4686	9.58857	10.7382	10.3787	9.4516	10.5523	10.3989	10.2671	10.3696	10.0923	10.0473	11.2066	9.60905	11.629	11.1591	9.4061	11.5649	8.8861	9.72565	10.3058	8.86022	9.70612	10.1106	6.62488	13.5363	10.1091	7.06449	13.629	9.99961	5.97466	4.82252	0	6.93125	5.30054	0
ID-738-4-non		9.68735	10.1347	10.0104	9.73802	10.2144	10.02	10.2985	11.1533	10.3389	10.096	11.1924	10.3413	10.5882	11.2841	9.70914	10.792	11.1015	9.66924	9.97426	10.9792	9.46082	10.0432	10.8952	9.15927	11.2083	4.68275	11.8958	11.2293	5.93665	11.9283	0	13.1645	10.6692	0.40769	13.2259	10.9214
ID-738-5-non		10.651	10.8276	11.019	10.5193	10.7985	10.9272	11.071	10.7971	10.52	10.7402	10.821	10.4704	8.97856	10.8513	10.3164	9.07639	11.0603	10.2492	10.4766	9.84815	9.98696	10.4113	9.76123	10.1073	4.5934	0	2.98519	4.38108	0	2.69583	4.98564	-0.131673	2.27004	5.36189	2.58065	3.04424
ID-738-6-non		10.3811	11.2772	10.361	10.4183	11.2462	10.1735	12.0682	9.94595	9.81149	12.0633	10.0611	9.94381	9.11595	9.27241	9.43876	9.45463	9.14315	9.61683	8.54845	9.93775	10.1403	8.35232	9.89202	10.0481	4.43668	7.5378	3.34776	0.0834021	7.74243	0	12.8895	0	9.5027	12.8516	0	9.43656
ID-738-7-non		11.1677	11.4603	10.838	11.2925	11.5315	10.9957	10.9211	11.0689	10.5031	11.056	11.1416	10.7083	11.7292	11.9346	12.3685	11.8889	11.8155	12.4979	11.9648	11.7751	12.21	12.1041	11.9043	12.2346	2.5934	6.61766	14.3024	3.9247	6.15116	14.4056	7.06536	13.3114	13.8935	7.86985	13.2951	13.8011
ID-738-8-non		10.3546	10.1241	10.2183	10.4486	10.2723	10.2954	10.6014	11.0047	10.2671	10.6605	11.0881	10.4042	8.4362	9.33537	8.84346	8.57389	9.42447	8.96822	9.02485	9.32837	10.0181	9.17876	9.78065	10.2743	13.2125	4.90272	8.7337	13.1661	4.32949	8.66958	9.6172	9.21114	4.24579	9.72057	9.37888	4.94606
ID-738-9-non		7.6614	9.2359	7.77403	8.31504	9.17441	7.32414	8.44072	8.16459	6.84908	8.49004	8.18712	7.13872	7.81648	9.17994	8.21178	8.63358	8.44936	8.13444	10.659	9.50216	9.21547	10.6583	8.89097	9.04857	4.17836	4.90272	12.5244	4.62772	4.32949	12.5916	4.7226	3.28336	0	1.40769	0	2.38128
ID-738-10-non		8.52936	9.57144	8.59129	8.62753	9.58397	8.57668	9.71418	8.23987	11.8478	9.75918	7.75145	11.7422	7.15936	6.17622	7.46019	7.30293	5.8427	7.35649	8.29379	6.93061	7.84338	8.49252	7.2171	7.68726	0	5.63091	0	-0.50156	5.48819	0	4.64168	0	4.40754	1.82273	0	3.75051
ID681-1-non		10.4105	9.9951	9.30519	10.3648	9.96898	9.26243	10.2362	10.5794	10.1648	10.1941	10.3924	10.2075	11.3805	11.6166	10.7365	11.5045	11.4649	10.8163	11.1804	11.5005	11.7928	11.2426	11.4253	11.7159	7.05283	5.08072	14.1129	7.63543	5.03251	14.0707	6.85413	13.5128	10.5465	5.03218	13.4183	10.4447
ID681-2-non		8.70978	8.08109	8.88932	8.73373	7.82148	8.61106	8.2706	8.52966	8.9539	8.27984	8.75145	9.23509	9.15473	7.7133	10.5838	9.05413	7.7612	10.6396	9.00519	7.75747	9.22423	9.05634	8.06136	9.25698	0	6.34482	0	0.49844	6.37083	0	0	2.37083	0	0	1.81511	0
ID681-3-non		11.5373	11.9421	11.8399	11.62	11.9999	11.923	11.73	11.2299	12.01	11.7399	11.358	11.9879	10.5024	11.3971	11.1997	10.7112	11.2822	11.2522	11.1722	11.6082	11.4184	11.2764	11.6304	11.4506	6.88098	9.42311	13.2324	5.69811	9.94352	13.1713	8.25412	7.33321	7.17693	7.83675	7.61989	5.46874
ID681-4-non		11.3528	10.6928	10.5707	11.2662	10.6405	10.7516	9.75245	10.246	10.7633	9.90881	10.3288	11.1721	9.92992	9.80212	8.93397	9.88258	9.84509	9.06108	9.46388	10.4896	9.36376	9.58096	10.5255	9.28564	0	0	1.17784	2.49844	0	0	5.43309	0.605292	7.97048	3.40769	0	8.45809
ID681-5-non		11.3677	11.1284	11.4903	11.3319	11.0251	11.5389	10.9769	11.5581	10.9165	11.081	11.573	11.0359	11.5589	10.7165	10.5369	11.438	10.7272	10.7105	10.5787	11.6579	10.79	10.5554	11.6504	10.9177	6.52831	8.96859	11.0165	6.63287	9.43753	10.9483	13.004	14.3895	12.115	12.9994	14.3363	12.0245
ID681-6-non		8.8715	8.99547	9.3356	8.55596	9.25782	9.2185	8.9361	9.45263	9.09301	8.64801	9.4973	8.84499	8.22048	9.14901	9.05671	8.14118	8.80112	8.93937	9.73529	10.2434	8.70424	9.85872	10.2062	8.33566	0	-0.726639	0	3.45264	0	0	7.47652	0	7.05315	7.45208	0	6.6101
ID681-7-non		9.72732	8.6698	8.82936	9.89232	8.68139	8.53328	8.163	8.32013	8.17514	8.29419	8.87739	8.34338	10.084	8.51148	9.55106	10.8462	8.43583	9.47946	7.75309	9.22596	8.41055	7.54673	9.4675	8.35646	1.31329	12.1593	14.7834	0	11.8855	14.8481	0	10.6008	9.93821	2.52317	10.7573	9.93906
ID681-8-non		11.3688	11.5141	11.6716	11.4016	11.4282	11.6469	11.358	11.4733	12.1084	11.4818	11.4403	12.264	11.4078	10.6884	11.0106	11.4099	10.7934	11.0999	11.866	10.7136	12.4816	11.8554	10.8429	12.5094	9.83909	8.9712	13.9185	10.1283	8.74401	13.9057	11.6548	11.3633	11.8811	11.8506	11.4191	11.88
ID681-9-non		8.63981	10.3458	8.87596	8.54621	10.416	8.81531	7.8163	9.17581	8.68862	7.44961	9.07061	8.7846	9.23151	5.55359	7.91997	8.95392	5.69917	7.9456	5.90552	6.68804	7.69726	5.90627	6.23709	7.70982	0	0	0	1.95787	0	0	8.61367	0	2.61108	8.56924	0.815113	3.7032
ID681-10-non		6.40691	7.76759	7.48825	7.11955	7.85515	7.80176	7.10603	7.43405	6.83521	6.84789	6.39649	6.97826	9.45422	9.48695	9.68617	9.50905	9.36483	9.69083	6.85048	8.58815	6.70285	7.13745	8.61865	6.97286	0	5.35018	11.4338	-0.50156	6.24308	11.3022	0	0	7.45326	0	1.30054	7.68201
ID-604-1-non		10.158	10.1505	9.26048	10.0025	10.0642	9.44508	10.1736	9.56425	10.0213	10.5205	9.88192	9.95823	12.1615	11.3218	10.5592	12.1568	11.1302	10.5884	10.7115	11.5327	11.4815	10.5837	11.4611	11.3836	11.2085	13.1175	0.914803	11.0815	13.0261	1.45482	12.4037	11.6074	9.28796	12.3881	11.6355	9.31791
ID-604-2-non		9.32361	9.96029	10.2669	9.39727	9.96529	10.2128	9.21687	9.46837	8.98721	9.2899	9.36903	9.33304	12.9474	13.1958	12.5248	12.9377	13.2895	12.5694	12.0909	11.3854	13.6333	12.0884	11.4944	13.6693	8.11696	2.18025	8.49977	8.44972	0	8.55954	11.9157	2.60529	7.34614	11.9332	3.07815	6.88907
ID-604-3-non		7.13018	8.35488	7.91785	7.20095	8.30924	7.88281	8.14165	6.80018	6.85597	8.16749	7.15756	7.12281	9.84119	6.79063	10.3766	9.63436	6.95312	10.4749	9.91848	8.46706	10.7936	9.84822	8.75431	10.8144	7.87444	0	2.9148	7.8929	1.22516	0	5.15069	5.83795	6.15756	5.74159	6.57533	6.37374
ID-604-4-non		11.9806	11.5701	11.6139	11.9609	11.5889	11.6406	11.6152	11.8405	11.4135	11.7248	11.6389	11.4888	12.2994	10.4892	12.2775	12.2854	10.6169	12.2426	11.871	11.6202	11.35	11.8483	11.6281	11.2898	10.8961	10.4514	10.3118	10.859	10.6067	10.3496	8.78359	12.7775	12.9271	8.50572	12.9278	12.8722
ID-604-5-non		7.56797	7.3985	7.46167	7.65338	7.76593	7.39802	6.87627	8.23987	6.38965	7.72201	8.44135	7.0707	4.36582	0	7.15556	4.8435	1.12023	6.94284	8.43544	8.30648	5.58085	8.61086	8.29546	4.75873	0	0	0	1.49844	0	0	0	0	5.83888	-0.177273	0	4.5512
ID-604-6-non		5.38016	7.67914	7.7052	5.49087	7.7631	7.34063	7.44707	8.87883	7.08424	7.71989	8.94817	8.01146	6.14075	0	4.53187	6.11199	1.25774	4.00516	3.78489	3.20126	0	-0.640623	0.468907	0	0	0	0	0	0	0	0	3.09072	0	0	0	0
ID-604-7-non		11.275	10.4356	11.9362	11.553	10.5824	12.1332	11.2704	11.285	11.2691	11.4625	11.3461	11.5087	9.53039	10.5963	10.6565	9.85642	10.8393	10.8388	9.81087	10.8105	9.43925	10.0498	11.06	9.43831	10.0466	8.45451	12.6967	10.2496	8.25196	12.7365	7.14091	10.4043	9.21646	4.70537	10.4496	9.01911
ID-604-8-non		10.4138	10.6842	10.5028	10.5083	10.7257	10.497	11.241	10.2261	10.5748	11.1354	10.4038	10.6176	10.2299	9.43662	10.4827	10.3637	9.4516	10.6049	10.9544	10.7921	10.7942	10.8371	10.7772	10.8561	-1.49406	8.40135	9.42576	1.0834	8.76896	9.58035	6.04977	10.1304	6.41843	6.67448	9.95364	6.46165
ID-604-9-non		5.32512	2.25101	0.127769	4.3098	2.09492	1.53328	1.19914	5.74955	4.63357	-1.68738	5.97639	4.69815	6.24028	6.98994	6.47175	5.69392	7.46364	6.42945	4.24127	8.84967	0	3.94434	8.69532	0	0	0	0	0	0	0	-0.0587591	0	0	0	0	0
ID-604-10-non		9.36562	8.5292	9.17852	9.41346	8.8598	9.30146	8.87274	8.90798	8.64753	8.98416	9.12279	8.99757	10.0742	8.59173	9.48986	10.0712	8.57062	9.4481	8.34731	11.5838	9.99551	8.28716	11.5061	9.9409	12.3182	3.36082	6.66969	12.2914	5.09305	6.78329	0	0	3.97786	0	0	4.00577
ID-412-1-non		9.93031	10.2036	9.6008	9.98321	9.95104	9.45376	10.6018	9.60871	11.0289	10.3898	9.64788	10.3334	9.87185	11.0779	8.73574	9.80683	10.9791	8.54158	10.6348	9.20482	9.24828	10.7306	9.10553	8.98524	0	1.44329	0	1.0834	0	0	4.22664	0	1.53307	5.05155	4.13704	0
ID-412-2-non		10.0936	9.86081	9.85228	10.2161	9.75063	9.93066	9.63654	10.1614	9.46478	9.83912	10.0028	9.43124	10.2116	8.70043	11.4341	9.86182	8.77916	11.4923	7.79742	9.34994	9.21351	7.75598	9.21542	9.26632	0	1.44329	1.17784	2.0834	0	0	3.40067	1.45329	4.007	0	0	4.04424
ID-412-3-non		6.79616	7.24599	7.31099	6.6649	7.51783	7.06253	6.75883	7.39065	7.73418	7.21951	7.63614	7.62776	6.29181	4.6424	5.12661	6.13895	4.15586	4.75059	2.68055	6.39628	7.87833	3.71693	6.3144	7.8541	13.8393	0	0	13.8031	0	0	9.90414	0	0	10.0285	0	3.49675
ID-412-4-non		9.20667	9.58292	9.09355	8.99988	9.64875	8.96259	9.46671	9.06286	9.46927	9.40471	9.31045	9.57203	8.35979	8.55216	8.91434	8.04703	8.45383	8.80263	8.93606	8.33704	8.54867	9.06932	8.47453	8.76593	11.1462	9.15524	7.35775	11.1154	9.20358	7.41535	11.0964	4.56877	9.83635	10.9766	3.91945	9.6418
ID-412-5-non		10.9395	11.0569	10.6156	10.7927	10.9861	10.6098	10.4675	10.7071	10.736	10.5706	10.7285	10.8392	10.0992	9.89316	10.089	10.5086	9.91627	10.0203	10.0963	10.9064	10.5086	10.0903	10.9598	10.454	11.3467	11.6949	14.2613	11.1369	11.7614	14.2749	8.06795	11.9169	11.334	8.16258	11.8298	11.3292
ID-412-6-non		11.0026	10.9836	10.5093	11.0391	10.9303	10.4851	11.2961	10.7576	10.5097	11.1563	10.9438	10.4393	9.77029	11.505	10.5035	10.5536	11.3193	10.3904	10.3366	11.3691	10.9978	10.3237	11.3454	10.9793	4.55033	10.5538	15.0896	6.45844	10.5031	15.0619	9.75422	12.3461	6.68508	9.58095	12.2952	6.63552
ID-412-7-non		9.91973	9.45449	9.42926	9.51335	9.54696	9.35345	9.86802	9.45395	10.3066	9.84692	9.39965	10.2977	12.5311	11.9071	12.5541	12.4913	11.9269	12.5522	11.8145	11.7308	12.09	11.7706	11.7022	12.0886	13.1477	5.21588	5.73243	13.0075	5.22516	5.29001	2.11117	11.1799	10.6343	0	11.286	10.474
ID-412-8-non		9.82868	9.88764	10.2969	10.0541	9.78072	10.1527	9.92536	10.5114	9.98721	10.1224	10.4542	9.90015	9.7335	9.12706	6.83602	9.42207	8.78343	6.70233	9.63184	9.1977	7.15364	9.51293	8.91392	7.08834	3.89826	0	10.0285	3.74637	-1.09677	10.1062	3.18917	9.14445	7.04614	0	9.50371	6.93074
ID-412-9-non		9.48162	9.39793	9.49846	9.58831	9.4146	9.68901	9.5749	9.44469	9.20781	9.72413	9.35997	9.46507	13.6441	12.1798	13.3092	13.5173	12.1675	13.2322	12.3278	11.3762	12.5978	12.3384	11.3569	12.5795	12.4065	2.27336	8.37259	12.294	0.488191	8.08682	0	9.49099	13.4065	3.86712	9.7196	13.3835
ID-412-10-non		12.5179	13.17	12.1727	12.5394	13.0976	12.2369	12.8229	12.7115	12.4564	12.806	12.6732	12.5538	12.1638	11.467	12.1378	12.1684	11.5089	12.1343	11.887	12.8867	11.7198	11.9286	12.9899	11.7726	10.3878	13.1579	11.7294	10.5212	13.2527	11.7226	11.7193	11.5906	9.28052	11.7245	11.3829	8.96122
ID368-1-non		11.3596	12.6015	10.5108	11.356	12.5024	10.4173	11.502	11.7043	11.7842	11.4128	11.7141	11.6127	9.84551	9.3917	10.102	9.53635	9.2801	10.0627	10.4431	10.0335	9.86967	10.4204	10.0426	9.86195	0	1.85832	9.83426	4.40533	4.68459	9.85725	12.0104	10.8344	10.3282	12.0104	10.6728	10.4924
ID368-2-non		7.53023	7.88199	9.9935	8.11236	8.14912	9.71137	8.03414	7.62402	7.83521	8.1799	7.09343	7.87758	10.7547	11.7732	11.3843	10.9034	12.1121	11.4089	10.6811	12.7362	8.79456	10.6179	12.8377	9.07198	9.06723	-0.141677	11.7019	9.00722	4.29555	11.4132	10.241	3.56877	3.855	10.1311	-1.50681	0.381276
ID368-3-non		9.97218	11.0127	9.70646	10.0724	10.9891	9.80049	9.78785	10.0341	9.60729	9.80697	9.82758	9.56381	10.4184	10.6677	10.3611	10.4175	10.5492	10.472	10.9441	10.4784	10.7582	10.7875	10.5813	10.7596	1.31329	9.19669	4.61524	1.82037	9.15708	4.98407	0	11.0094	13.7589	-0.177273	10.9145	13.69
ID368-4-non		12.6977	12.0566	12.109	12.6606	12.1785	12.0699	12.0827	11.3882	11.9531	12.1261	11.489	11.8779	11.4075	11.2622	11.715	11.4034	11.1408	11.7328	11.7527	11.5041	11.872	11.7431	11.4354	11.8923	13.2026	9.93291	13.9875	13.309	10.0881	13.9303	11.4655	11.2317	13.339	11.2873	11.3447	13.3924
ID368-5-non		9.40217	9.20585	9.46092	9.47693	9.41053	9.7542	9.1397	9.78035	9.13607	9.34742	9.58375	9.12361	9.97922	10.3308	9.53738	9.81661	10.0527	9.63452	9.93606	10.6218	10.1414	10.0247	10.5174	10.2621	4.14979	0	1.9148	1.0834	4.85743	-2.00461	8.18441	8.40749	0	7.77401	8.16207	0
ID368-6-non		10.1085	10.6414	9.73387	9.96202	10.5416	9.7564	9.9065	10.2121	9.32907	9.60148	10.1361	9.25054	11.2663	11.6528	12.1394	11.3037	11.5022	12.146	10.6965	11.2216	10.728	10.7587	11.2494	10.8176	8.6378	2.27336	2.49977	8.42325	0	0	7.50348	3.83795	10.2749	7.16258	4.27455	10.2588
ID368-7-non		9.76548	9.08671	9.62761	9.79979	9.39825	9.67793	8.69233	9.07833	7.87643	8.63567	8.77208	8.0921	9.41699	8.21656	8.87426	9.32462	7.79124	8.92962	8.59105	9.25254	8.94813	8.39967	9.14486	9.15471	10.2791	4.59529	10.0343	10.3727	4.81012	10.1527	3.33356	11.4118	8.43996	0	11.3848	8.47051
ID368-8-non		8.94635	8.5063	8.25189	8.96702	8.70669	8.59151	7.88564	7.99023	8.07541	7.94015	8.28744	8.19457	9.03383	8.01718	8.23231	9.28191	8.30808	8.37302	8.10178	7.71489	7.45753	8.09409	7.81763	7.34049	8.08337	0	0	8.25166	0	0	8.84813	8.81864	0.685076	9.14014	8.9413	2.49675
ID368-9-non		8.487	8.6958	9.3828	8.18275	8.76593	9.16462	8.22704	9.3388	7.77835	7.844	9.43705	8.13238	6.22269	8.8892	6.19328	6.14783	8.98194	5.98916	7.29821	8.68465	7.95282	7.43886	8.75199	7.88527	0	0	2.68034	1.95787	0	0	7.96083	0	0	7.91812	0	0.796314
ID368-10-non		9.75324	8.15255	8.41471	9.57964	8.64336	8.50325	8.27239	9.14187	8.53404	8.28129	9.23532	8.33925	7.99031	9.66311	8.20487	7.79346	9.9992	8.3471	10.5574	9.10181	8.54712	10.5117	9.17281	8.45027	9.21502	3.27336	0	9.09928	3.15116	0	13.6439	11.6028	1.1705	13.7302	11.6019	1.96624
ID-358-1-non		11.4979	11.6293	11.1598	11.5197	11.6117	11.1382	11.5684	11.5461	11.182	11.6261	11.5281	11.2133	12.4031	11.6704	12.0628	12.3545	11.3348	11.9765	11.6972	11.2274	12.5167	11.5422	11.1373	12.4229	9.82843	14.5247	5.69091	9.64246	14.5255	6.61744	11.6836	10.4347	14.7582	11.6649	10.5478	14.7072
ID-358-2-non		9.28499	9.08109	9.77942	9.5731	8.95973	9.6959	9.35058	9.65987	9.37654	9.33151	9.80725	9.11399	6.90739	8.81591	9.7603	6.84895	8.85697	9.75019	8.13835	9.28313	9.72152	8.35938	9.43613	9.83598	0	2.18025	0	2.89076	0	0	3.11117	0	7.76616	0	0	7.23926
ID-358-3-non		9.84798	9.02507	8.78002	10.082	8.91063	8.77775	9.09598	9.70817	9.20242	9.00872	9.8527	9.30724	10.3117	8.69655	8.76265	10.3334	8.73788	8.77723	9.36846	8.65377	10.4376	9.43619	8.731	10.4156	9.45431	6.00807	5.85966	9.90198	5.89191	5.29917	11.853	5.95579	1.68508	11.7177	6.31973	0
ID-358-4-non		0	2.25101	6.05851	3.55596	1.86046	5.44888	2.8621	4.00109	5.60115	3.40008	0	5.72368	3.04389	2.57631	0	3.70599	1.88577	0	0	2.12326	0	-1.64062	-0.531093	0	0	0	0	0	0	0	0	1.28336	0	0	0	0
ID-358-5-non		8.7394	11.4112	10.0639	9.07151	11.4229	10.1487	8.26702	12.572	11.7154	8.60264	12.5993	11.4834	8.38571	7.54786	8.405	8.13895	7.21193	8.02098	7.56808	7.64333	6.98524	8.06155	7.69291	7.47828	3.41283	8.58511	0	3.022	8.33786	0	8.69613	0	6.35183	8.9939	3.35117	6.80194
ID-358-6-non		9.91275	9.72539	10.1835	9.67836	9.66478	10.2478	10.2178	10.2307	9.63558	10.0494	10.0583	9.85898	9.82525	10.5352	11.2224	9.88855	10.421	11.0459	10.3059	10.8885	11.6136	10.3632	10.9186	11.4129	7.74434	13.3245	10.3373	7.63799	13.4182	10.464	13.0681	10.4617	9.25265	13.1442	10.3971	9.38409
ID-358-7-non		6.54062	7.19483	8.291	7.69411	7.54943	8.48853	7.43754	8.90798	7.83172	7.70279	8.35151	7.45558	5.5744	7.62344	6.83005	5.89714	7.89634	6.79728	6.77648	7.8542	6.62267	6.75169	7.66858	6.92652	0	0	0	-0.50156	0	-0.419651	0	0	0	2.63008	0	2.96624
ID-358-8-non		9.84589	11.307	9.64675	9.85436	11.3021	9.4303	9.94845	10.3417	10.5774	9.78226	10.3803	10.6342	8.41312	9.82779	9.8442	8.49085	9.94169	9.82045	8.54226	8.4189	10.4752	8.56273	8.47453	10.5835	5.87226	6.60875	1.59287	6.21269	6.75498	0	4.55595	8.00446	6.26401	4.07065	7.94233	6.03472
ID-358-9-non		8.08475	8.3607	7.77403	7.9293	8.49921	7.75684	8.0695	8.47097	7.72668	8.23297	8.31983	8.02008	7.77181	5.68484	9.18979	7.37653	5.60566	9.12654	7.5583	7.33271	7.44092	7.44419	7.07624	7.47536	0	0	0	0	3.60367	0	0	9.1491	0.948111	1.99265	9.00296	0
ID-358-10-non		7.95868	8.4734	7.92435	7.76312	8.72501	7.75859	8.34039	8.99928	8.37054	8.00087	8.52708	8.25127	12.5568	10.8251	11.1807	12.4912	10.7348	11.0329	12.0798	10.9861	10.8851	12.0756	10.9457	10.8397	0	5.29573	8.36601	2.40533	5.20701	8.28079	0	2.92722	2.75547	0	0	0
ID-320-1-non		10.9447	11.2013	11.7728	11.0502	11.2267	11.7141	10.9687	11.8187	11.4572	11.1673	11.6418	11.389	11.0161	10.6279	10.9224	11.0914	10.4839	10.8772	10.8104	10.7554	11.1094	10.9022	10.7013	11.1312	6.31329	5.21588	7.56154	6.45264	4.60367	7.7216	4.29879	12.1483	11.2676	4.46658	12.1291	11.1967
ID-320-2-non		12.3314	11.5807	11.9052	12.3202	11.5037	11.9525	11.1591	11.8588	11.2215	11.2434	11.9389	11.2826	11.839	11.7192	11.9843	11.942	11.7346	11.9363	11.7786	12.2491	12.6252	11.7772	12.3561	12.6653	3.0295	9.56511	11.8917	4.45264	9.86178	11.9237	10.6097	8.50495	12.3891	10.5872	8.64039	12.3936
ID-320-3-non		14.4045	14.6831	14.7869	14.5011	14.6122	14.7267	13.1385	12.2092	13.8207	12.9493	12.1492	13.5577	12.2022	12.0204	11.7018	12.1809	11.9854	11.6423	11.8473	12.0829	12.0211	11.8483	12.0637	11.9765	15.314	14.63	5.71182	15.3225	14.4855	5.75027	8.96638	5.80693	13.1371	8.98763	6.26797	13.0457
ID-320-4-non		9.20939	9.01772	8.86248	9.30823	9.08701	9.05826	9.79719	8.84708	9.12898	9.73836	8.74451	9.24761	9.75661	9.32786	8.61413	9.38501	9.31055	8.36375	9.58082	8.73469	8.86967	9.61912	8.6513	8.87975	7.98975	8.36347	10.3523	8.255	8.2934	10.3074	-1.05876	10.2255	0	0.822727	9.94851	4.77359
ID-320-5-non		10.4899	10.6817	10.5659	10.4793	10.6333	10.7922	10.7518	11.4142	10.8667	10.7777	11.4742	10.9053	10.2657	10.1462	11.6076	10.1817	9.98751	11.5992	10.6831	10.0507	10.3943	10.6002	9.89307	10.5289	8.77272	2.36082	12.4728	8.58987	4.39508	12.4735	12.0509	8.64311	12.899	12.1041	8.88335	12.7697
ID-320-6-non		6.86669	5.6958	5.03466	6.53817	6.18662	5.39577	7.49069	6.79186	7.20242	6.6255	6.99322	6.87948	6.96143	6.99838	8.32443	7.10288	6.98318	8.15968	7.43544	8.88407	8.383	7.35938	8.90353	8.18455	0	0	0	2.82037	0	0	7.83302	0	0	7.28625	0	1.79631
ID-320-7-non		9.38593	9.62894	8.55123	9.61528	9.65564	8.77168	8.45495	10.0886	9.50695	8.42636	10.2046	9.62211	9.22048	8.61934	10.1956	9.13002	8.32285	10.2215	11.4129	10.3569	10.2748	11.43	10.5071	10.1547	0	0	9.67967	2.89076	0	9.94412	0	3.03825	7.45591	-1.17727	1.95262	6.6418
ID-320-8-non		9.27621	10.5157	8.46316	9.31556	10.4769	8.70593	9.2998	9.3259	8.83521	9.51168	9.2487	8.597	6.94542	8.49219	7.46791	6.93353	8.66326	7.44908	6.12681	7.03548	8.13725	5.87508	7.42891	8.08642	5.12065	0	0	4.19888	0	0	4.64168	12.3223	6.98153	5.01255	12.4282	6.99599
ID-320-9-non		8.72505	8.36764	8.98056	8.70929	8.48208	9.03312	9.27149	9.43137	9.0695	9.22775	9.70979	8.70991	9.29181	7.30763	9.55015	9.17197	7.05333	9.62764	11.1708	8.69817	9.38127	11.1448	8.67836	9.42397	4.69576	2.59529	2.40023	4.19888	0	1.69583	9.4371	1.9838	5.30566	9.28523	2.81511	4.22258
ID-320-10-non		8.88311	8.49366	9.35498	8.35318	8.48724	9.30746	9.65172	8.6769	8.94585	9.72042	8.75836	9.09128	7.04389	7.47416	7.903	5.91805	7.81372	7.76475	6.83436	8.18695	9.12691	6.77723	8.32377	9.12797	5.5934	0	6.69091	3.35642	0	6.20971	0	9.57338	2.61108	0	9.58792	0
ID768-1-non		10.9318	11.2703	12.6463	10.9826	11.2083	12.6698	10.2169	11.3962	9.53511	10.2559	11.3178	9.56204	13.4788	14.3807	12.2757	13.6387	14.4397	12.575	12.468	12.9933	12.6027	12.668	13.2146	12.8037	3.31329	4.33945	12.4685	1.66836	4.65812	12.4982	0	10.7307	1.94811	2.28216	10.7075	2.38128
ID768-2-non		9.20068	9.34846	8.74493	9.11416	9.35984	8.6418	9.5814	9.64148	10.197	9.70708	9.71893	10.4199	8.02371	8.26281	8.28785	7.74455	7.98936	8.44517	10.2084	9.60887	9.79391	10.2297	9.53903	9.71293	0	4.18025	2.05231	1.0834	2.99069	0.802741	5.83606	4.82252	2.27004	5.89954	4.85074	0
ID768-3-non		9.34007	9.83973	9.71711	9.72077	9.78317	9.80813	9.79533	10.3523	9.73137	9.96725	10.5571	9.9361	9.89286	9.30253	9.37043	9.81382	8.88311	9.50031	10.8963	9.29207	10.1521	10.8768	9.06882	10.1224	4.12065	0	0	5.23991	0	0	5.0287	8.54781	8.52931	4.80001	8.44447	8.77931
ID768-4-non		6.28035	4.05837	6.49117	5.80835	3.58035	6.04539	5.22889	5.98659	7.12471	5.53179	5.79627	6.48076	5.12189	1.74624	0	5.66947	3.25774	3.23962	2.94359	0	0	2.94434	0.468907	0	0	0	0	0	0	0	0	0	0	0	0	0
ID768-5-non		8.20939	7.47769	8.64084	8.27693	7.46996	8.6959	7.65583	7.84908	7.65742	7.57471	7.89989	7.84886	9.24574	7.1309	8.38883	9.3803	7.05333	8.26753	7.74233	7.20126	10.4546	7.6073	7.8783	10.6727	0	0	0	0.0834021	0	0	1.5262	0	0.685076	0	0	0
ID768-6-non		9.61544	9.32128	8.53574	9.53414	9.52119	8.04251	8.77657	9.08345	7.83869	8.60379	9.30305	7.97471	6.64875	8.38849	10.357	6.57389	8.26285	10.4008	10.1326	5.3796	8.46411	10.2975	5.99247	8.30305	7.1819	2.59529	0.914803	6.97822	0	1.99539	9.33785	7.00446	0	9.38115	6.23465	0
ID768-7-non		11.5766	12.2834	11.3184	11.5885	12.2414	11.3384	12.6319	11.4549	11.2493	12.6334	11.4963	11.3228	9.5286	10.5229	11.0484	9.61369	10.3842	11.0752	10.6377	11.3117	11.0802	10.6528	11.4465	11.0036	0	8.03491	4.82169	4.11315	8.38503	3.66781	10.4643	8.20669	10.5965	10.5219	8.10605	10.6339
ID768-8-non		8.03661	8.72043	7.64609	8.0497	8.71258	7.31463	7.83576	8.9701	9.3621	7.81246	8.77403	9.42347	4.30023	6.80513	8.00462	3.88657	6.67175	8.10505	6.94359	6.63282	5.97144	6.7257	6.73569	5.40028	0	0.595289	-1.40713	0.820368	0	0	0	2.28336	0	0	0	0
ID768-9-non		10.2909	10.2519	10.4564	10.3353	10.3317	10.626	10.3233	10.3796	10.3597	10.2694	10.5011	10.2622	10.0582	9.85476	8.6687	10.2275	9.89073	8.70315	11.0586	9.08776	10.9668	11.0489	8.99638	11.0352	3.41283	11.937	1.9148	2.49844	12.1107	0	9.55411	9.94336	6.86697	9.65166	9.96334	7.03472
ID768-10-non		4.27621	3.32901	2.12777	5.52016	3.16531	0.0738434	5.45967	2.67916	1.94908	5.2899	1.94212	1.76526	6.07363	3.62071	3.50212	5.4856	4.33746	2.72505	7.83638	3.90753	8.99096	7.92543	3.71683	8.686	0	0	0	0	0	0	0	0	0	0	0	0
ID-47-1-non		9.64584	9.42316	9.20547	9.35927	9.45467	9.57419	9.72792	10.1941	9.90908	9.61411	10.0506	9.70136	12.1742	10.8481	10.5222	12.1556	10.7932	10.6313	11.8968	12.935	12.7974	11.9054	12.9532	12.6828	0	14.5697	2.29331	0.49844	14.5382	0	9.42203	10.971	6.07051	9.48005	11.0502	5.82974
ID-47-2-non		11.9531	12.129	11.9365	11.8812	12.0449	11.8608	12.099	12.0056	12.1098	12.082	12.0743	12.135	13.2828	13.5967	12.7846	13.3235	13.7456	12.7805	12.929	11.9426	12.9566	12.9664	11.9258	12.99	12.3929	8.53428	14.1111	12.3623	9.26078	14.1503	9.74133	9.3092	11.7602	9.73562	9.29085	11.5076
ID-47-3-non		9.39884	8.86817	8.35016	9.33165	9.05377	8.53941	8.02992	7.62402	7.37534	8.18452	7.02631	7.89829	4.45892	4.55359	6.05671	5.41381	5.37573	6.11245	5.08655	2.41277	5.61677	4.92923	2.46891	5.56334	4.57203	0	0	2.95787	0	0	0	0	0	0	0	0
ID-47-4-non		11.9553	11.724	11.0717	11.9882	11.6904	11.2737	12.065	11.4582	11.321	12.0324	11.4374	11.0903	10.3517	10.0036	9.83379	10.2784	10.0872	9.65325	10.111	11.0517	9.95692	10.1366	11.0326	9.95932	11.9974	12.4512	3.49977	11.9746	12.556	3.77675	9.21504	12.8673	10.8305	9.29745	12.8254	10.8858
ID-47-5-non		12.0102	11.4737	11.448	11.9244	11.4936	11.4004	11.6558	12.0976	11.5543	11.6938	12.1604	11.6083	10.6061	9.88863	11.4053	10.486	9.98813	11.4294	11.7853	11.0771	11.7921	11.725	11.0081	11.8387	5.86349	9.38905	10.0615	6.5859	9.55248	9.99115	3.11117	9.25921	12.4166	1.40769	9.14961	12.4816
ID-47-6-non		10.7377	10.9058	10.3126	10.839	10.9811	10.626	10.3107	10.835	10.7356	10.3034	10.8089	10.8983	9.90187	11.134	11.9658	9.84076	11.048	11.9202	11.1488	10.8793	11.527	11.1092	10.9181	11.6658	0	6.45327	8.96574	5.15665	7.1029	9.13813	6.35909	9.33797	8.97602	6.00264	9.20915	8.85024
ID-47-7-non		10.9881	10.8751	9.67787	10.7553	10.761	9.86215	10.1793	9.76024	9.57217	10.3464	9.61345	9.82988	8.31275	8.18549	7.20718	8.48034	7.76264	6.70886	7.5583	8.3392	6.47394	7.51166	8.40849	5.92223	2.20638	0	9.23041	3.78384	0	9.09933	14.6757	4.79116	9.34614	14.7389	4.19363	9.88245
ID-47-8-non		11.3975	11.038	11.6448	11.3542	10.8861	11.5841	11.0436	11.7541	10.8278	10.9501	11.6024	10.8498	10.506	10.7763	11.5194	10.5206	10.7581	11.4513	11.4005	11.5067	11.4699	11.2834	11.5784	11.4732	5.32612	13.752	12.4125	5.39326	13.716	12.4833	12.8094	12.6076	10.0962	12.8157	12.492	10.1659
ID-47-9-non		10.2663	9.1579	9.40931	10.1927	9.06991	9.28816	9.16972	9.9099	9.67213	9.07666	9.75787	9.58718	8.28123	10.8328	9.04128	8.0494	10.7485	8.99984	10.851	10.5308	9.64096	10.9019	10.6008	9.42397	5.57203	4.81252	1.40023	5.80222	4.54708	0	8.04715	6.55015	2.53307	8.40957	6.25474	0
ID-47-10-non		8.03906	7.77457	6.86924	7.66162	7.67537	6.74627	7.69099	7.89639	7.01824	8.1876	7.73553	6.92054	6.13135	4.7056	9.14478	6.39902	5.03671	9.21002	7.02396	7.13324	4.98982	6.93681	7.24369	5.41256	8.0451	0	0	7.77921	0	0	3.11117	4.83795	10.0987	0	0.493185	9.86576
ID-715-1-non		8.59232	8.09091	9.26988	8.31504	8.26685	9.27474	7.6057	8.85708	8.20781	7.66356	8.72045	7.87948	7.16398	7.60698	7.20718	7.12553	7.31006	7.17744	5.86642	8.92488	9.34425	6.45213	8.59303	9.32514	1.67586	8.75011	6.80233	1.0834	8.8056	7.71478	12.2477	12.3195	0	12.1417	12.3841	0
ID-715-2-non		10.5873	11.1699	10.7776	10.7526	11.2311	10.7367	10.5879	11.249	10.853	10.4922	11.3225	10.8357	9.95744	12.0165	10.9217	10.1473	11.9315	10.8946	10.794	11.0022	11.1801	10.8567	10.9752	11.1451	-1.49406	5.06778	12.8132	3.35642	5.03251	12.8321	7.31193	10.5945	10.1126	7.5404	10.5276	10.1345
ID-715-3-non		9.56586	8.62991	8.73879	9.61655	8.59795	8.78981	8.67757	8.77297	7.94908	8.5546	8.90345	8.40649	11.501	10.4742	11.8107	11.5127	10.4162	11.8564	10.9074	12.3854	9.24254	10.9029	12.4387	9.38166	0	9.78659	5.40023	1.0834	10.311	5.70275	10.1556	9.73303	10.9818	10.1271	10.1303	11.1475
ID-715-4-non		9.61872	9.51363	8.66951	9.63131	9.5237	8.83539	9.13872	9.62986	9.81944	9.28703	9.89183	9.66832	7.45139	10.3728	8.71806	7.83802	10.3491	8.6541	9.75094	9.69143	10.6839	9.67283	9.82316	10.6762	0	14.4747	0	-0.50156	14.3845	0	0.526203	2.60529	7.75547	2.52317	4.49319	7.55787
ID-715-5-non		4.86669	4.40301	2.54281	3.52739	4.02092	4.7032	3.61418	2.52716	0	3.48254	3.88553	2.30583	0	8.37397	5.23909	0	8.3394	5.59012	0	0	5.93396	0	0	6.05348	0	0	0	0	0	0	0	7.16295	0	0	7.26137	0
ID-715-6-non		5.65344	5.51571	5.66175	5.54175	5.86046	5.62843	4.7841	6.3796	6.38013	6.58874	5.74947	6.37192	6.73194	2.66377	3.50212	6.49259	3.65628	-0.0823044	3.91322	6.74775	3.93396	3.05982	6.73569	2.69984	0	0	0	0	0	0	0	0	0	0	0	1.96624
ID-715-7-non		9.35388	9.04326	8.35338	9.48159	9.20658	8.1196	9.80709	9.54829	9.10317	9.76795	9.48366	8.93519	9.03509	7.89824	9.839	8.9914	8.15145	9.66505	8.36425	9.59087	8.72221	8.42547	9.55504	8.9006	9.22875	2.18025	11.9345	9.25082	3.90323	11.8613	10.1174	0	4.34043	10.034	0	2.96624
ID-715-8-non		10.0054	10.4804	10.016	9.95835	10.2606	9.99643	10.5846	10.2152	10.3123	10.8057	10.2564	10.4431	11.0822	11.5437	9.34447	11.2746	11.7199	9.28511	11.3219	10.858	11.3538	11.3219	10.9108	11.5113	2.0909	7.96161	14.6625	3.35642	8.11997	14.3573	6.37587	3.03825	3.855	5.12651	3.13704	3.96624
ID-715-9-non		9.69784	10.1646	10.2152	9.59692	10.2508	10.3904	10.3468	10.6258	10.2152	10.438	10.8053	10.0819	8.3936	10.4048	7.16982	8.41197	10.3464	6.86314	9.03282	8.7396	6.95282	8.85823	8.39668	6.2848	0	0	-0.407125	1.0834	0	2.80274	9.034	3.9838	0	8.78562	0	0
ID-715-10-non		10.1905	9.34318	9.31512	10.1093	9.28277	9.47045	9.33014	9.56058	9.4838	9.33568	9.63077	9.40057	9.22158	10.0141	10.756	9.13449	9.82621	10.8032	10.4334	10.9572	9.89975	10.4448	10.9618	9.94143	7.9004	14.6104	0	7.85819	14.5583	0	12.9733	11.3026	7.14123	12.9304	11.3545	6.6605
ID-687-1-non		6.98047	7.91714	8.96802	6.96035	7.83639	8.69955	7.77152	8.94407	7.677	7.96725	8.74152	7.84111	8.42855	7.93166	8.91857	8.5372	7.85087	8.73228	9.4678	9.24681	9.2252	9.53742	9.18143	9.62333	0	0	0	0	0	0	0	0	0	1.40769	0	0
ID-687-2-non		11.6307	11.4046	11.4304	11.6973	11.3797	11.5358	11.3714	12.0781	11.5986	11.5017	12.047	11.5735	12.0811	11.8692	11.9002	12.0896	11.8303	11.8632	11.4396	11.864	11.6705	11.5394	11.8839	11.5276	5.2873	10.6525	7.91706	6.33133	10.6341	8.07887	13.0817	12.2792	9.32965	13.1001	12.4149	9.2299
ID-687-3-non		10.6167	10.1445	10.7376	10.4762	10.0274	10.6166	10.4725	11.1271	10.3855	10.2617	11.0059	10.6224	9.66105	10.5931	10.83	9.50214	10.4444	10.7021	9.78332	10.785	9.78143	9.80336	10.7903	9.74727	3.5934	0.858323	0	4.62772	0	0	8.94687	5.23756	7.43461	8.48806	1.81511	7.88907
ID-687-4-non		11.4346	11.133	10.475	11.4056	11.1155	10.5046	10.8547	11.4427	11.0963	10.8605	11.411	11.1041	10.0451	11.3523	9.77436	10.4115	11.2034	9.7842	10.4857	10.4382	9.04798	10.3618	10.4426	8.9147	10.1841	7.68063	14.0992	10.3742	7.19325	14.0744	9.40374	12.829	13.1938	9.29542	12.6481	13.1603
ID-687-5-non		11.2556	11.6502	11.2378	11.2752	11.6375	11.1461	10.9205	11.2051	10.1793	10.6849	11.1732	10.3368	10.0148	10.818	10.842	10.479	10.7727	10.8015	11.419	11.1295	8.79587	11.4158	11.0721	8.77784	6.11327	6.68275	14.5381	5.80222	6.89191	14.5589	9.73566	9.66328	10.3159	9.45026	9.86877	10.4594
ID-687-6-non		6.38016	5.23083	5.69255	6.14093	5.69186	6.35925	6.22889	5.98659	6.29147	6.80046	6.13042	5.36111	6.249	5.3445	4.67205	6.46444	5.37573	4.6042	4.19152	5.3796	3.59293	4.62616	5.4231	2.77784	0	0	0	0	0	0	0	7.15681	0	0	7.35117	0
ID-687-7-non		10.7174	10.887	9.78717	10.6796	10.9258	9.95381	10.7537	10.7495	10.9111	10.8112	10.7517	11.0256	8.97068	7.71586	8.93953	9.1687	7.8165	9.10752	8.33734	9.02614	8.9749	8.00143	8.95875	9.06032	12.8735	-0.141677	12.52	12.799	3.76121	12.5026	6.5111	1.09072	9.24426	5.88882	2.95262	9.20252
ID-687-8-non		8.26581	7.62024	8.04265	8.20095	7.72865	8.36617	7.47836	7.58123	7.76377	7.89193	7.58597	7.80368	10.8761	6.52468	9.09831	10.9294	6.04148	8.98983	7.25949	9.05268	7.43758	7.04938	9.11816	7.04561	0	0	1.7628	-1.50156	0	0	0	0	8.87391	1.14466	0	9.14615
ID-687-9-non		11.8079	10.7116	9.92164	11.7097	10.4909	10.0038	10.1465	9.59444	10.0539	10.0952	9.39776	10.0515	10.4165	8.24165	9.91645	10.7624	8.31203	9.84399	11.5694	10.5731	9.68885	11.496	10.5603	9.76174	2.89826	0	12.6865	-0.50156	-0.0967712	12.7024	9.18798	1.45329	6.72509	9.30251	3.35117	6.84616
ID-687-10-non		11.0172	10.6335	10.7406	10.9966	10.5644	10.7276	10.4803	10.717	10.4855	10.5324	10.7123	10.7755	11.8027	8.68222	9.06436	11.8299	8.01626	9.30571	11.2328	10.3601	9.32809	11.1784	10.2625	9.0466	1.82787	1.73279	0	5.05303	3.60367	-0.419651	5.90703	14.3385	1.68508	5.26567	14.2585	3.31988
ID-69-1-non		10.158	9.36475	9.21788	10.0437	9.41188	9.46777	9.17355	9.74094	9.2252	9.17526	9.91454	9.34612	9.73272	10.7143	9.90584	9.80543	10.6536	9.69454	10.8679	10.6249	11.2578	10.7536	10.6438	11.2833	2.50594	4.156	8.72602	-1.50156	3.48819	8.75444	10.419	11.7918	10.8269	10.3075	11.5816	10.8393
ID-69-2-non		10.0231	9.72494	9.48679	10.0412	9.49538	9.55261	9.3699	10.019	9.48046	9.29133	9.8783	9.19837	9.18571	9.28626	6.70506	9.00734	9.16244	7.13928	7.96411	9.18336	9.43087	8.0719	9.23046	9.50218	0	2.18025	1.9148	3.30579	0	1.99539	0	1.7428	10.9797	2.99265	0	10.7736
ID-69-3-non		6.56458	5.94527	7.05456	5.85508	5.773	6.60912	7.0777	7.03671	6.01209	7.30697	6.90701	6.13238	7.27484	5.91616	7.59312	6.3069	5.39076	7.50828	7.05211	0.538298	5.61677	6.99237	3.27626	5.66947	0	0.595289	0	-1.50156	4.39508	0	1.94124	5.75097	2.61108	0	6.2876	0
ID-69-4-non		8.74241	8.75792	7.43459	8.49733	8.77088	7.37762	8.58859	8.3056	8.71537	8.82635	8.07615	8.71097	6.20488	4.50705	6.3601	6.07523	4.68095	6.42549	9.03194	7.8722	7.70285	8.91588	7.41727	7.62003	0	0	0	0.0834021	0.488191	0	5.41697	0	0	6.23212	0	0
ID-69-5-non		9.89868	9.04615	9.83398	10.0202	9.25832	9.78163	9.02992	9.18537	9.3129	9.04479	8.78567	9.02864	8.34157	9.39888	8.46019	8.45732	9.43674	8.66001	9.27376	8.27075	8.38474	9.42614	8.34849	8.81532	6.88098	2.36082	0.914803	7.56183	0	1.99539	3.33356	0	2.27004	4.18028	0	3.38128
ID-69-6-non		12.3873	12.3843	12.013	12.3669	12.2633	11.8278	12.4267	12.3775	12.9188	12.1329	12.2752	12.3806	13.7371	13.8437	13.4918	13.6725	13.7852	13.4093	13.1281	12.5082	14.4328	13.0259	12.4178	14.3897	6.0909	6.85079	7.44774	5.94138	7.42287	7.73517	9.00194	13.544	12.6518	9.37059	13.6027	12.6447
ID-69-7-non		9.98206	10.4254	10.0271	9.94693	10.6263	9.91776	9.82606	9.99748	9.57113	9.98637	10.047	9.84208	6.9929	5.06817	7.53554	6.98398	6.04148	7.3014	7.56075	9.17008	9.66546	7.68356	9.11996	9.41637	2.20638	5.72457	0.914803	3.49844	6.22516	0	8.19863	9.77722	0	8.52663	9.68733	0
ID-69-8-non		8.57894	9.378	9.49263	8.48438	9.47949	9.67422	7.67487	7.85708	8.50804	8.23891	7.09343	8.57963	11.9581	10.9881	11.7004	11.9096	10.7911	11.7403	10.6225	11.3365	11.3454	10.5287	11.3784	11.3145	4.75387	1.44329	6.5985	4.25333	3.36266	6.98407	0	0	0	3.57761	0	0
ID-69-9-non		10.3219	10.847	10.2121	10.0295	10.9108	10.1902	10.2715	9.89445	9.26584	10.4766	9.91807	9.51589	10.4136	10.0388	10.2873	10.4339	9.86977	10.1281	9.76377	10.6102	11.0562	9.67566	10.4899	11.072	3.41283	0	5.6263	4.022	0.903229	5.82828	5.7226	10.7512	12.1817	5.49515	10.6439	12.1574
ID-69-10-non		1.00319	0	4.67209	1.4685	2.41685	5.13993	0	0	3.53404	3.86721	1.82664	3.39329	0	0	0	0	0	0	1.94359	0	3.89549	0	0	4.05348	0	0	0	0	0	0	0	0	0	0	0	0
ID-73-1-non		8.95674	9.38258	9.17489	8.82018	9.45599	9.08507	8.89958	9.353	8.25025	8.79945	9.51256	8.2082	10.1407	10.3933	7.79368	10.1511	10.0633	7.77568	11.1204	8.75262	8.09543	11.1871	8.78632	8.02976	15.1635	-0.141677	0	15.1248	0.903229	0	8.15799	6.42802	7.28499	7.56756	6.39405	6.38128
ID-73-2-non		11.8871	11.3827	12.0496	11.8522	11.5109	11.8769	12.0366	12.1602	12.0936	11.9723	12.1247	12.1946	11.4293	11.0393	12.0633	11.3002	11.0619	11.9577	12.1027	11.9381	12.2218	12.0957	11.9685	12.1249	7.50312	6.63091	8.98197	7.60435	6.22516	9.04863	11.455	14.2067	7.9273	11.5757	14.2635	8.54115
ID-73-3-non		6.47712	7.13365	6.33722	6.8024	6.86311	5.6437	7.08585	7.67011	7.51676	6.78022	7.18126	7.70243	7.41699	8.06415	6.71158	6.68785	8.45651	6.8777	6.46715	6.45318	8.75078	6.11426	6.74503	8.93718	0	9.03989	3.54707	0	9.1967	4.37043	0	1.28336	2.53307	0.822727	2.81511	0
ID-73-4-non		8.49415	8.63472	8.08002	8.10633	8.86178	8.07525	8.2085	8.02257	7.77472	8.4687	7.72549	7.84693	6.09313	4.43429	6.77514	5.86519	4.52622	6.74106	2.35863	5.18215	4.83578	1.16673	4.71683	5.14462	0	0	8.2002	-1.50156	3.65812	7.84401	0	0	2.45061	0	0	0
ID-73-5-non		7.06208	7.08951	5.82821	7.20772	6.67386	5.67376	4.70164	6.42332	6.86282	6.1768	6.456	6.10673	6.51782	7.98145	5.8479	5.89714	7.97697	5.77568	7.56808	6.93061	8.72496	7.24812	6.48013	8.67839	0	5.78906	1.59287	0	5.74872	2.08285	9.43009	0	7.40754	9.39921	0	6.6292
ID-73-6-non		11.2393	10.8884	10.4606	11.2062	10.9499	10.5549	10.8582	11.1063	11.0467	10.7092	10.8945	10.915	11.0023	10.2318	11.1138	11.0535	10.0961	11.0993	10.3747	10.0208	11.2409	10.3741	10.1457	11.1726	3.41283	2.08072	8.34943	4.66836	3.48819	8.45174	5.17006	0	6.42384	2.72962	3.30054	6.80754
ID-73-7-non		10.5464	10.396	10.8796	10.4795	10.408	10.9471	10.1831	9.82076	10.1648	10.1147	9.8001	10.1031	8.9414	9.03779	7.51707	8.92967	9.06392	7.79881	9.68786	9.48861	9.0719	9.82188	9.56166	9.10356	11.5546	7.76321	1.59287	11.5231	8.01436	0	1.26317	7.86079	5.42924	3.28216	7.59385	4.94606
ID-73-8-non		7.34106	6.13093	4.96907	7.35724	5.86046	6.20313	7.00219	5.05767	6.49045	7.48505	5.96278	6.96047	8.44571	9.31609	6.00462	8.7254	9.31499	5.44126	6.85048	5.89585	8.24446	6.81059	5.91185	8.26801	0	0	0	0	0	0	0	0	0	0	0	0
ID-73-9-non		11.1395	11.1544	11.3969	11.0915	11.1801	11.279	11.1961	11.0796	11.6493	11.0956	11.0165	11.5515	9.94341	10.9667	11.0364	9.63515	10.8029	10.8545	11.178	11.384	10.546	11.1348	11.2478	10.5523	8.75505	2.73279	3.98519	8.81811	4.54708	2.69583	9.5896	13.2718	7.91965	9.82765	13.1922	8.5711
ID-73-10-non		6.32912	5.50735	6.59809	6.55242	5.24873	6.22359	6.42796	6.93466	5.86964	6.48754	7.05546	6.33374	7.14075	3.16127	8.85674	7.02311	2.19062	8.96277	6.08655	7.36273	6.02589	5.92923	7.23046	6.12237	0	0	2.59287	0	0	0	0	0	0	0	0	0
ID-556-1-non		10.7067	10.9983	10.9397	10.6195	10.9821	10.9006	11.0566	10.7613	11.1905	11.0074	10.5058	11.087	10.6809	11.1096	11.35	10.5181	11.2183	11.3355	11.9397	9.8436	11.2521	11.9574	9.71683	11.2461	9.89018	11.3707	6.63179	9.92732	11.319	6.6536	7.65892	12.9932	10.2431	8.20427	13.0731	10.2398
ID-556-2-non		10.5187	10.6371	10.6995	10.5097	10.5474	10.6996	10.4106	10.8233	11.0784	10.3374	10.7711	11.0386	11.1186	10.3304	11.1184	11.1069	10.421	11.0926	11.4642	9.00318	10.6511	11.4186	9.00612	10.7305	13.404	9.09673	0	13.3509	9.39408	0	12.1397	9.47689	2.68508	12.062	9.38041	0
ID-556-3-non		9.61503	9.32426	9.29351	9.78817	9.20762	9.31285	9.04672	9.80947	9.61441	9.13917	9.4711	9.41892	9.29813	9.33036	9.37043	9.16324	9.34182	9.45248	11.0997	8.47297	10.008	11.1528	8.47734	10.1377	0	2.44329	0	0.49844	0	0	9.31084	0	3.49243	9.10466	0	0
ID-556-4-non		7.77431	7.60072	5.33722	7.77076	7.49067	6.22866	4.89958	6.0987	5.93614	5.82041	6.4315	5.97117	9.5393	3.82424	10.8699	9.60968	3.15586	10.7663	7.20412	9.02077	9.309	7.16673	9.01	9.36043	0	9.95679	0	-1.50156	9.608	0	0	0	0	1.82273	0	0
ID-556-5-non		8.98871	9.2881	8.75713	9.08198	9.40281	8.63609	8.45023	8.68815	8.01824	8.51352	8.33311	8.08226	8.85838	6.80513	8.12661	9.0049	7.03432	8.27084	11.0906	9.47395	9.43758	11.0839	9.46467	9.38867	0	8.46935	5.34776	3.45264	8.47498	6.19014	5.83606	7.26921	6.88671	6.09885	7.1514	6.41102
ID-556-6-non		6.45532	8.17648	5.47354	5.60464	8.00181	5.36846	6.85735	6.16459	6.68862	6.37331	6.29152	6.49071	2.68132	6.51295	6.59664	-1.2009	6.57638	6.70233	6.71177	4.68126	5.61677	6.4938	4.63883	5.93079	0	0	0	0	0	0	8.92993	0.283364	0	9.0419	0	0
ID-556-7-non		4.87766	5.71771	6.93512	4.971	5.89194	6.95649	1.42153	6.59564	5.85597	4.1706	5.62538	5.20065	6.19589	7.00676	2.23909	6.07523	5.98318	-0.0823044	1.81806	0	4.41396	3.16673	0	3.17377	0	0	0	0	0	0	0	0	0	0	0	0
ID-556-8-non		10.3695	10.3705	10.6973	10.4814	10.4406	10.5717	10.1902	10.6876	10.3765	10.2816	10.9789	10.2767	8.20935	10.7251	8.53921	8.45374	10.8637	8.57412	9.83182	9.18815	8.68604	9.7447	9.03115	8.98113	0.0909008	0.858323	1.17784	3.25333	1.22516	1.16531	8.67595	7.60979	1.94811	8.40393	7.51278	0
ID-556-9-non		9.29218	8.91477	9.32744	8.95902	8.68663	9.48588	7.43754	8.53216	8.60933	7.87104	8.78664	8.83331	8.17774	10.7515	9.76578	8.35369	10.603	9.67425	9.25723	10.1664	9.35846	9.24736	10.1667	9.37069	0	7.11256	0	-0.50156	7.09799	0	5.09099	0	0	4.49515	0	0
ID-556-10-non		9.73715	11.5245	11.2536	9.83118	11.3893	11.3504	11.3929	12.0038	10.6535	11.4522	11.9985	10.9011	9.15009	10.4413	9.57805	9.07057	9.52537	9.45976	9.456	9.15178	8.00571	9.27301	9.17971	7.77547	2.82787	5.08072	4.11644	5.23991	6.56144	3.51895	5.54115	7.12571	8.41979	5.49515	6.70264	8.62127
ID328-1-non		9.01814	10.0415	9.97326	8.87009	10.1028	10.0629	9.22889	9.45395	9.73044	8.93375	9.28197	9.52923	6.10278	8.04392	7.82104	5.89714	7.95059	7.65579	8.5583	7.90753	9.30626	8.6355	7.79534	9.29479	5.24741	14.7056	0	6.28634	14.735	0	2.94124	2.37083	0	0	0	0
ID328-2-non		9.15181	7.34787	7.19026	9.12493	7.44011	7.0682	8.67352	7.48135	7.45913	8.61297	7.5363	7.36922	11.6694	9.11644	9.34028	11.627	8.97946	9.16799	6.89779	9.61867	8.68604	7.09409	9.56694	8.88085	0	0	0	0	0	0	0.526203	4.70963	0	0	2.49319	0
ID328-3-non		9.9535	8.84097	9.58583	9.68605	8.91191	9.48694	9.52031	9.31868	8.75275	9.13917	9.48485	8.40255	11.3319	10.8275	11.2623	11.2423	10.1098	11.1429	10.4514	10.6275	10.1597	10.4439	10.7572	10.1715	0	-0.141677	11.8454	4.68826	2.60367	11.8425	4.49583	11.6868	9.28944	4.91019	11.6728	9.08633
ID328-4-non		8.30087	7.62798	7.86473	8.13975	7.54943	7.9209	7.35901	8.00828	6.82822	7.28129	7.65742	7.27161	7.53574	5.77598	7.24359	7.04703	6.58621	7.35441	9.48275	9.51176	7.76552	9.50595	9.23378	7.35009	9.6846	7.0249	0	9.71579	7.76121	0	0	12.1446	6.73819	0	12.2734	6.83523
ID328-5-non		9.76548	9.65663	9.47576	10.0157	9.60193	9.4014	9.59503	10.1686	9.84735	9.82091	10.2282	9.85176	8.12899	8.55073	8.29437	8.10517	9.06918	8.14531	8.94547	8.74937	8.39684	8.97501	8.94261	8.41561	0	0	8.6263	1.0834	2.36266	8.63744	4.40067	11.021	5.95561	4.57761	11.0054	5.6418
ID328-6-non		5.93655	9.13908	0	5.52739	9.02389	0.881198	5.65857	6.5569	6.48157	5.57941	6.08088	6.41435	6.05387	6.33786	4.23909	5.87592	6.33746	4.68588	4.38099	0.538298	2.00796	4.4679	0	3.05348	7.83686	1.9738	0.914803	7.78153	0	0	0	0	0	0.40769	0	0
ID328-7-non		8.3361	9.45449	9.04365	8.57877	9.78702	9.15266	8.51806	9.38376	8.43634	8.65802	9.65795	8.80767	8.11951	2.66377	7.51335	7.93096	3.82067	7.72021	6.40848	7.39213	6.96681	6.5737	7.47453	6.8337	0	9.70695	0	2.40533	9.70897	2.51895	0	10.504	0	0	10.4539	0
ID328-8-non		4.85563	4.91398	6.40079	4.32648	4.84981	6.82539	5.57996	6.5764	5.04861	6.95286	6.4896	5.60961	3.68132	4.62071	7.12173	2.38407	4.25774	7.53608	8.52102	8.51558	6.49982	8.41872	8.78179	6.91793	0.827866	0	0.914803	0	0	0	0	0	0	0	0	2.49675
ID328-9-non		10.3077	11.0146	10.6052	10.4066	10.7232	10.4996	10.5545	10.7682	10.9714	10.5812	10.9148	10.892	10.3329	11.7213	10.0751	10.2667	11.7576	10.1112	11.351	11.7232	11.9291	11.2973	11.7644	11.9466	12.3091	3.9738	2.17784	12.3286	2.48819	4.58035	13.3765	11.4223	4.55297	13.2378	11.487	5.42567
ID328-10-non		8.1359	9.2641	8.04265	8.1816	9.20762	8.76907	8.33356	7.75384	8.41318	8.57354	8.08245	8.40649	7.73194	7.87093	8.7453	8.06823	7.66094	8.53608	9.78332	7.68804	9.25968	9.5888	7.87405	9.09025	2.82787	0	0	0.49844	0	2.08285	4.89544	0	8.6783	2.82273	0	9.05723
* Supplementary Table 1 (tab “Non_overlapping_human_vlincRNAs” ) from St Laurent G, Shtokalo D, Dong B, Tackett M, Fan X, Lazorthes S, Nicolas E, Sang N, Triche T, McCaffrey T, et al: VlincRNAs controlled by retroviral elements are a hallmark of pluripotency and cancer. Genome Biology 2013, 14:R73.

## Sheet: S6
Supplementary Table 6: Fold change of gRNAs in survival challenge assays
gRNA*	T-MT					Genes/vlincRNAs*	Median_T-MT				p_value				p_value_BH_adjusted
	Imatinib	Mirin	Etoposide				Imatinib	Mirin	Etoposide		Imatinib	Mirin	Etoposide		Imatinib	Mirin	Etoposide
ATM-1-1	-0.967135	1.80814	-1.42194			ATM	0.691774	-0.0959052	0		0.360825	0.367607	0.212013		0.407384	0.410624	0.289109
ATM-2-1	0.968054	-0.0987453	10.2789			ATR	0.343639	-0.475361	-3.48823		0.0110839	0.0187595	0.000131722		0.0691919	0.0984876	0.00461027
ATM-3-1	1.19004	-2.05265	3.43061			BCR-ABL	-0.221762	0.606442	0.304494		0.465282	0.109704	0.184918		0.465282	0.204164	0.265977
ATM-4-1	-6.52104	4.75094	0			EIF4A3	-0.177324	-0.176229	0.898245		0.224544	0.129739	0.125955		0.29177	0.207294	0.207294
ATM-5-1	-1.64858	1.68806	-4.07275			PRKDC	-0.5065	-0.542938	-1.30909		0.00296587	0.0484401	0.110832		0.044488	0.146795	0.204164
ATM-1-2	-1.08464	1.97005	-1.69187			MRE11A	0.60439	-1.83133	-2.60845		0.0130256	0.021648	0.433495		0.0719836	0.0988278	0.446245
ATM-2-2	0.768511	-0.0609546	12.1685			ZMAT3	0.512342	0.775395	-1.94229		0.0233141	0.00484029	0.0447539		0.101999	0.050823	0.146795
ATM-3-2	1.22008	-1.57413	2.01075			AMFR	-0.0188359	0.589207	1.85921		0.353181	0.139621	0.428294		0.403087	0.218809	0.445256
ATM-4-2	-3.72742	4.98873	1.50156			FBXO44	-1.55412	1.7506	2.37682		0.0095239	0.119032	0.278974		0.0666673	0.207294	0.336693
ATM-5-2	-2.37844	0.98347	-10.9322			LNPEP	-0.1243	0.971204	1.19769		0.376179	0.0118615	0.275672		0.411446	0.0691919	0.336576
ATM-1-3	0.615037	1.8929	0.665079			ID-235	-0.348113	-0.381671	0		0.0380838	0.130299	0.058767		0.129586	0.207294	0.148367
ATM-2-3	1.95449	-1.40111	6.95001			ID271	-0.0546065	-0.270134	-2.17164		0.12106	2.26782e-05	0.00436248		0.207294	0.00119061	0.050823
ATM-3-3	-0.229349	-3.80079	-8.90772			ID673	0.318824	-0.547239	-0.136725		0.0668439	0.124176	0.0585704		0.159514	0.207294	0.148367
ATM-4-3	2.42351	4.34565	0			ID-698	0.417521	0.276947	-0.720459		0.0082702	0.142149	0.423895		0.0666673	0.219494	0.44509
ATM-5-3	0.965497	-0.0617122	15.882			ID-837	-0.264728	-0.411198	0		0.0631416	0.0934867	0.0948622		0.154183	0.191549	0.191549
ATM-1-4	1.01346	1.24733	0.666561			ID-838	0.10119	-0.681501	-3.88661		0.21933	0.239994	5.43698e-06		0.29177	0.303606	0.000570883
ATM-2-4	1.8543	-1.02621	5.75464			ID-755	0.00555798	0.344669	1.23761		0.306307	0.0927186	0.247313		0.361374	0.191549	0.305505
ATM-3-4	-0.860552	-4.06314	-8.18595			ID25	-0.110251	-0.606002	0		0.0971078	0.00480618	0.461079		0.192383	0.050823	0.465282
ATM-4-4	2.22039	5.16935	0			ID-223	0.0868314	-0.347968	1.81699		0.226719	0.0815455	0.227859		0.29177	0.181351	0.29177
ATM-5-4	1.34141	-0.639377	15.5436			ID274	-0.201929	0.596057	-4.31068		0.171109	0.0829034	0.000720926		0.249534	0.181351	0.0189243
ATM-1-5	-0.532867	-4.85006	-7.87965			ID-738	-0.196897	-0.703573	1.75512		0.0266936	0.0011774	0.00681496		0.112113	0.0247255	0.0596309
ATM-2-5	2.06775	-0.0889971	11.6902			ID681	0.0618895	0.116877	1.65995		0.0283003	0.0489316	0.157491		0.11429	0.146795	0.23966
ATM-3-5	0.219784	-1.01789	-7.33122			ID-604	-0.0068345	0.558215	0.378181		0.439284	0.0873283	0.00610229		0.447813	0.187132	0.0582492
ATM-4-5	-1.80826	-1.31396	1.40713			ID-412	-0.209585	0.0735642	-0.233891		0.0117717	0.29	0.385961		0.0691919	0.346023	0.41353
ATM-5-5	2.63258	-0.974139	0			ID368	0.53865	0.431674	-0.964149		0.00892865	0.101608	0.0735188		0.0666673	0.193978	0.167875
ATM-1-6	-1.10611	-4.13493	-2.24018			ID-358	-0.229504	0.267712	0		0.0382587	0.0368504	0.203097		0.129586	0.129586	0.284336
ATM-2-6	2.10941	-0.0930651	9.50207			ID-320	-0.29047	-0.220225	-1.2739		0.196098	0.050514	0.162006		0.278247	0.147333	0.241093
ATM-3-6	0.185547	-1.72968	-8.36603			ID768	-0.319602	-0.455633	0		0.0211407	0.0560651	0.209042		0.0988278	0.148367	0.288808
ATM-4-6	-2.01993	5.7415	0			ID-47	-0.0162826	-0.357731	0		0.0539214	0.0546423	0.073545		0.148367	0.148367	0.167875
ATM-5-6	2.69321	-0.433745	-2.94958			ID-715	-0.361971	0.198013	0		0.127844	0.243189	0.373747		0.207294	0.303986	0.411446
ATR-1-1	0.576818	0.721449	-11.8898			ID-687	-0.25511	0.4698	-2.16967		0.120566	0.0487494	0.0198805		0.207294	0.146795	0.0988278
ATR-2-1	-0.408373	-2.99395	-3.40067			ID-69	0.211349	-0.0402484	-4.81767		0.22491	0.0358911	0.00281283		0.29177	0.129586	0.044488
ATR-3-1	-0.357729	0.366672	-11.0126			ID-73	0.0147995	0.10163	0		0.313396	0.0593467	0.12652		0.365629	0.148367	0.207294
ATR-4-1	-0.432789	1.46668	-2.81022			ID-556	0.51017	0.123183	0		0.0341177	0.100283	0.409493		0.129586	0.193978	0.434311
ATR-5-1	0.837686	-1.1569	-14.1634			ID328	0.0211514	-0.49409	0		0.38303	0.163025	0.329732		0.41353	0.241093	0.38046
ATR-1-2	0.66987	0.715074	-13.7471
ATR-2-2	-0.814428	-3.46318	-3.47808
ATR-3-2	-0.519845	0.0880726	-10.9561
ATR-4-2	-0.394602	1.40499	-3.7596
ATR-5-2	0.630039	-1.17342	-16.0389
ATR-1-3	-0.224545	-0.957784	1.68602
ATR-2-3	3.02688	0.0856502	7.42392
ATR-3-3	0.435902	-0.467821	-2.02025
ATR-4-3	-0.691665	-0.993176	-11.7706
ATR-5-3	0.126065	-0.722805	-5.97361
ATR-1-4	-0.311197	-0.91245	-1.17962
ATR-2-4	2.82964	-0.0173786	8.32523
ATR-3-4	0.492405	-0.206349	-3.49839
ATR-4-4	-0.620301	-0.969315	-13.8652
ATR-5-4	0.251377	-0.535438	-6.39615
ATR-1-5	0.213472	-0.00513146	-3.91203
ATR-2-5	1.8012	-4.5464	-2.9402
ATR-3-5	0.757181	1.33708	-4.98042
ATR-4-5	0.657419	-0.42217	3.29954
ATR-5-5	0.129704	-0.579941	-2.42649
ATR-1-6	-0.0942951	-0.0894506	-1.50263
ATR-2-6	1.44054	-4.1747	0
ATR-3-6	0.72621	1.46988	-5.92778
ATR-4-6	0.720396	-0.542475	5.45308
ATR-5-6	0.534685	-0.482902	-1.70338
BCR-ABL-1-1	-0.373458	-2.19589	0
BCR-ABL-2-1	-0.84233	-1.02743	0.802369
BCR-ABL-3-1	-0.349778	0.439609	0.663424
BCR-ABL-4-1	0.0110577	0.875381	-17.8764
BCR-ABL-5-1	1.04586	-4.9774	0
BCR-ABL-1-2	6.35915	-5.14017	-3.25333
BCR-ABL-2-2	-0.735703	-0.965412	0.608987
BCR-ABL-3-2	-0.199979	0.59213	5.40283
BCR-ABL-4-2	-0.165894	1.40567	-16.1173
BCR-ABL-5-2	0.619087	-5.51056	1.98463
BCR-ABL-1-3	1.58131	3.0408	0
BCR-ABL-2-3	-0.473399	1.16574	10.2204
BCR-ABL-3-3	-0.541554	4.1991	-13.9872
BCR-ABL-4-3	0.351248	1.07099	0
BCR-ABL-5-3	0.669141	4.09608	2.23872
BCR-ABL-1-4	0.693936	4.25557	0
BCR-ABL-2-4	-0.243545	1.25192	8.16645
BCR-ABL-3-4	-0.977407	3.89422	-17.2091
BCR-ABL-4-4	-0.264595	1.34372	-2.8855
BCR-ABL-5-4	0.0780511	4.71764	3.73064
BCR-ABL-1-5	-2.81227	0	0
BCR-ABL-2-5	-0.325315	0.3418	10.043
BCR-ABL-3-5	0.563187	-1.69891	4.81943
BCR-ABL-4-5	-0.751833	0.620753	2.30873
BCR-ABL-5-5	0.484566	4.41082	-13.9223
BCR-ABL-1-6	-3.25937	-1.38778	0
BCR-ABL-2-6	-0.441438	-0.00573882	9.90198
BCR-ABL-3-6	0.139254	-1.87132	1.66733
BCR-ABL-4-6	-0.834731	0.526181	5.3394
BCR-ABL-5-6	0.128362	3.51454	-13.7736
EIF4A3-1-1	-0.754632	0.382275	0
EIF4A3-2-1	-1.39329	-0.88333	9.10894
EIF4A3-3-1	0.273194	-1.69601	-2.533
EIF4A3-4-1	0.389925	1.4119	3.77282
EIF4A3-5-1	-0.908109	0.160346	6.1909
EIF4A3-1-2	-0.750541	-0.19184	-0.0938709
EIF4A3-2-2	-1.43808	-0.479787	12.3463
EIF4A3-3-2	0.306356	-1.41386	-0.647636
EIF4A3-4-2	0.572811	1.88289	1.62015
EIF4A3-5-2	-0.874473	-0.160618	6.17036
EIF4A3-1-3	-0.184869	-0.0831305	0.0454783
EIF4A3-2-3	-0.302454	0.299587	-3.80235
EIF4A3-3-3	-0.169779	0.485874	4.57883
EIF4A3-4-3	1.7228	-0.547263	6.78646
EIF4A3-5-3	-0.0570073	-0.71993	-1.08896
EIF4A3-1-4	-1.27151	-0.873941	0.547547
EIF4A3-2-4	0.180393	-0.0236317	-2.99737
EIF4A3-3-4	-0.0726756	0.511255	3.67732
EIF4A3-4-4	1.77896	-0.621768	3.7138
EIF4A3-5-4	0.0270173	-0.603104	1.24894
EIF4A3-1-5	1.73528	0.504801	-10.1906
EIF4A3-2-5	-1.63271	-2.86047	-5.25797
EIF4A3-3-5	-0.720387	-0.338759	16.0663
EIF4A3-4-5	-0.464217	-0.494569	15.76
EIF4A3-5-5	0.0956166	0.433308	-12.5395
EIF4A3-1-6	2.272	0.546502	-9.76429
EIF4A3-2-6	-1.27547	-2.73668	-5.29735
EIF4A3-3-6	-0.5184	0.166696	14.888
EIF4A3-4-6	-0.234762	-0.652563	11.8029
EIF4A3-5-6	0.140848	0.456475	-11.7225
PRKDC-1-1	-0.561035	-0.615159	4.12526
PRKDC-2-1	-0.318125	0.633798	-4.14769
PRKDC-3-1	-2.60394	1.25723	9.44478
PRKDC-4-1	1.15523	-0.656114	-18.3188
PRKDC-5-1	0.686545	0.0142144	4.42214
PRKDC-1-2	-0.511134	-0.694788	4.08036
PRKDC-2-2	0.141801	-1.06647	-11.4035
PRKDC-3-2	-1.43827	-0.149468	9.0834
PRKDC-4-2	1.52164	-0.85732	-15.2993
PRKDC-5-2	0.84238	0.192643	2.7509
PRKDC-1-3	-0.887458	0.275363	7.32281
PRKDC-2-3	-0.918927	-0.627698	-2.0525
PRKDC-3-3	-4.60192	1.27389	0
PRKDC-4-3	-1.3141	-4.95457	-1.25267
PRKDC-5-3	0.234117	-1.53041	-10.0105
PRKDC-1-4	-0.916291	0.416831	6.24673
PRKDC-2-4	-0.880079	0.47101	-1.70302
PRKDC-3-4	-2.31879	1.68586	-1.09677
PRKDC-4-4	-1.3025	-5.27544	-0.355491
PRKDC-5-4	0.368595	-1.62457	-9.15468
PRKDC-1-5	-0.238019	-1.21308	-3.87542
PRKDC-2-5	-0.0844892	-3.20449	-3.80995
PRKDC-3-5	-1.72765	-0.760655	1.9148
PRKDC-4-5	-0.490461	0.0510421	-3.61957
PRKDC-5-5	-0.784063	-0.470717	-1.72809
PRKDC-1-6	-0.466845	-1.19407	-5.10384
PRKDC-2-6	-0.0245162	-2.52118	-2.51042
PRKDC-3-6	0.118163	2.55946	0
PRKDC-4-6	-0.634204	-0.134951	-1.36551
PRKDC-5-6	-0.501866	-0.289285	-1.2403
MRE11A-1-1	0.514436	-6.14194	-3.0909
MRE11A-2-1	0.277482	-2.55481	-2.17647
MRE11A-3-1	0.694343	-2.2267	-4.49881
MRE11A-1-2	1.35668	-1.68673	-1.14466
MRE11A-2-2	0.764689	-2.65358	-2.65715
MRE11A-3-2	0.384719	-1.97592	-2.55974
MRE11A-1-3	1.48686	-3.52694	16.355
MRE11A-2-3	-0.622128	4.18509	-7.43791
MRE11A-3-3	-0.774055	0.722764	-4.6817
MRE11A-1-4	1.67952	-3.51368	15.6628
MRE11A-2-4	-0.725932	3.70778	-9.10651
MRE11A-3-4	-0.449391	0.26845	-3.78773
MRE11A-1-5	-1.21876	-3.41123	3.49671
MRE11A-2-5	1.47691	-1.4577	11.802
MRE11A-3-5	1.85057	0.373201	-10.5783
MRE11A-1-6	-0.62029	-3.45347	5.42029
MRE11A-2-6	1.4347	0.41742	13.5056
MRE11A-3-6	1.52134	-0.558614	-7.02807
ZMAT3-1-1	0.674041	-1.76069	-0.712485
ZMAT3-2-1	0.350644	-0.565014	0.623667
ZMAT3-3-1	0.739375	0.818192	-16.6061
ZMAT3-1-2	0.719261	-1.67513	-1.98413
ZMAT3-2-2	0.820714	-0.337162	3.48862
ZMAT3-3-2	0.855134	0.780629	-14.3647
ZMAT3-1-3	1.11687	1.29536	-15.271
ZMAT3-2-3	-0.710053	0.708653	7.71662
ZMAT3-3-3	0.141564	-0.195933	-2.95472
ZMAT3-1-4	0.791683	0.623268	-14.7592
ZMAT3-2-4	-0.416297	0.770161	11.3738
ZMAT3-3-4	0.251145	-0.275852	-2.78483
ZMAT3-1-5	1.79915	1.68815	-0.948937
ZMAT3-2-5	-1.31728	4.05519	2.99606
ZMAT3-3-5	0.246919	2.92834	-9.67561
ZMAT3-1-6	1.39466	0.914847	-1.90044
ZMAT3-2-6	-1.06699	4.27691	2.77339
ZMAT3-3-6	0.108101	3.11931	-9.81994
AMFR-1-1	0.844972	-0.365716	17.7
AMFR-2-1	-0.572891	-0.088123	3.26235
AMFR-3-1	0.508612	3.43628	-7.65314
AMFR-4-1	1.60314	0.628538	2.67586
AMFR-5-1	-0.232128	-0.345058	2.00783
AMFR-1-2	0.929947	-0.00460974	16.9703
AMFR-2-2	-0.678255	-0.171383	3.60111
AMFR-3-2	0.474987	3.9208	-9.50383
AMFR-4-2	1.05668	6.08354	-1
AMFR-5-2	-0.840603	-2.1601	6.92601
AMFR-1-3	0.233112	0.875525	0.130934
AMFR-2-3	-0.284498	-0.730141	-3.54138
AMFR-3-3	-2.27566	0.821028	3.27097
AMFR-4-3	1.93712	-5.95756	5.44324
AMFR-5-3	-0.204767	1.04677	4.66767
AMFR-1-4	-0.0655488	1.17411	4.16483
AMFR-2-4	-0.335436	-0.51249	-3.93871
AMFR-3-4	-3.31102	2.38241	1.71058
AMFR-4-4	1.61934	-4.99717	5.30986
AMFR-5-4	-0.282052	1.18191	4.39187
AMFR-1-5	0.0278769	0.0162102	-13.6855
AMFR-2-5	-0.438678	0.610819	-12.3156
AMFR-3-5	-4.83672	4.35562	6.54306
AMFR-4-5	1.56187	4.92615	-2.05231
AMFR-5-5	0.41605	-0.273362	-5.42237
AMFR-1-6	0.570172	0.567594	-11.5515
AMFR-2-6	-0.772499	0.547024	-11.734
AMFR-3-6	-1.58292	2.49636	5.9256
AMFR-4-6	1.33585	3.73937	0
AMFR-5-6	0.310399	-0.277182	-5.63203
FBXO44-1-1	-1.81627	1.48222	4.76911
FBXO44-2-1	-0.639945	2.37549	-13.5978
FBXO44-3-1	-1.59564	2.11728	6.14091
FBXO44-1-2	-1.31467	2.31537	-3.6627
FBXO44-2-2	0.679906	2.82081	-16.4112
FBXO44-3-2	-1.099	2.07694	4.03541
FBXO44-1-3	1.82255	1.7301	11.9012
FBXO44-2-3	-1.75224	-2.08569	-6.24306
FBXO44-3-3	-3.45542	-3.64808	-1.00959
FBXO44-1-4	1.9949	2.19433	12.7793
FBXO44-2-4	-1.51261	-1.74532	-10.2992
FBXO44-3-4	-4.1404	-4.11771	0.718229
FBXO44-1-5	-2.1467	-0.696462	13.0188
FBXO44-2-5	0.975223	2.60003	-2.49977
FBXO44-3-5	-4.04586	1.7711	5.63927
FBXO44-1-6	-2.27973	-0.687425	13.0408
FBXO44-2-6	0.135143	1.96782	-2.38128
FBXO44-3-6	-2.20335	1.44646	5.58496
LNPEP-1-1	-0.43366	0.977623	1.11999
LNPEP-2-1	-2.28806	-0.694866	-5.00912
LNPEP-3-1	-0.167352	1.52166	4.86495
LNPEP-4-1	1.28838	-0.681067	-2.43583
LNPEP-5-1	0.444201	0.703533	0.168995
LNPEP-1-2	-0.773002	0.791674	1.93321
LNPEP-2-2	-2.20488	-1.14364	1.27538
LNPEP-3-2	0.11558	1.64454	5.10537
LNPEP-4-2	1.85499	-1.17342	-4.66725
LNPEP-5-2	0.550922	0.705634	-8.38664
LNPEP-1-3	0.898742	1.01995	1.64527
LNPEP-2-3	-0.428103	1.69246	-1.09897
LNPEP-3-3	0.0967855	1.65883	-7.59297
LNPEP-4-3	1.87997	1.50523	-16.1235
LNPEP-5-3	-0.0812478	0.964784	13.2858
LNPEP-1-4	1.01246	0.862707	3.55014
LNPEP-2-4	-1.23921	1.17635	-2.75092
LNPEP-3-4	0.203294	1.4761	-7.26154
LNPEP-4-4	2.13647	0.853735	-21.5232
LNPEP-5-4	-0.175075	0.942478	9.40171
LNPEP-1-5	-1.07631	1.477	-0.367488
LNPEP-2-5	-0.328812	4.94774	6.39575
LNPEP-3-5	0.0312345	1.07762	3.99346
LNPEP-4-5	0.0332736	-1.58871	0.400538
LNPEP-5-5	-0.342834	-3.52434	17.7244
LNPEP-1-6	-1.17218	1.38763	1.48952
LNPEP-2-6	-0.636713	5.19304	8.22661
LNPEP-3-6	-0.189056	1.18039	4.51091
LNPEP-4-6	-0.779052	-0.95582	0.217098
LNPEP-5-6	-0.0250579	-3.52594	15.6208
ID-235-1-1	-0.729055	1.95413	8.30891
ID-235-2-1	-0.351841	0.49872	15.2459
ID-235-3-1	-1.15519	3.589	0
ID-235-4-1	-0.51006	0.110523	7.16052
ID-235-5-1	-0.234632	1.07858	8.83414
ID-235-6-1	0.224061	-0.374453	11.3858
ID-235-7-1	0.51468	-0.16084	0
ID-235-8-1	-3.37753	0.530684	-1.30485
ID-235-9-1	-0.503699	-2.20542	0.4535
ID-235-10-1	-0.308309	-0.388888	-5.25913
ID-235-1-2	-1.18309	2.28128	6.95149
ID-235-2-2	-0.393334	0.527415	7.50539
ID-235-3-2	1.05357	5.26627	0
ID-235-4-2	-0.79647	0.203224	7.05581
ID-235-5-2	-0.370561	0.943611	6.54539
ID-235-6-2	-0.0446276	-0.567861	7.29379
ID-235-7-2	0.910142	0.116172	-1.44057
ID-235-8-2	-2.61587	1.32197	-4.32193
ID-235-9-2	0.0348944	-2.31934	3.2774
ID-235-10-2	-0.516451	-0.172418	-6.13358
ID-235-1-3	-1.46753	3.43085	-3.70216
ID-235-2-3	-0.130549	0.176523	-0.628415
ID-235-3-3	0.969485	1.11399	-0.141677
ID-235-4-3	0.187282	-0.635093	-3.58705
ID-235-5-3	-1.30942	-1.03061	-6.98265
ID-235-6-3	0.897345	-1.97904	-7.72074
ID-235-7-3	-0.487049	-0.215253	14.0307
ID-235-8-3	-1.27428	0.296981	10.7852
ID-235-9-3	-0.577777	-0.999989	10.7501
ID-235-10-3	1.04703	-2.39095	13.0989
ID-235-1-4	-1.36232	3.26858	-0.606473
ID-235-2-4	-0.344386	0.254826	-0.602023
ID-235-3-4	2.27604	0.555126	0
ID-235-4-4	0.114053	-0.750726	-9.24871
ID-235-5-4	-1.21123	-0.798903	-6.25724
ID-235-6-4	1.20748	-1.7286	-5.64206
ID-235-7-4	-0.268349	-0.407096	12.6649
ID-235-8-4	-1.16706	-0.453491	11.6969
ID-235-9-4	-0.497913	-0.838216	12.098
ID-235-10-4	0.933989	-2.06649	12.6705
ID-235-1-5	-1.05962	1.51056	10.7098
ID-235-2-5	0.309445	-1.87291	8.34711
ID-235-3-5	2.72668	-0.15312	0.407125
ID-235-4-5	-0.0351454	-1.7703	6.09201
ID-235-5-5	-1.14628	-0.78404	-2.94189
ID-235-6-5	-2.52499	-0.868855	-10.0663
ID-235-7-5	-0.29771	-3.39247	-14.927
ID-235-8-5	-0.45648	-3.38875	4.34717
ID-235-9-5	-0.928922	0.271656	-5.69099
ID-235-10-5	1.56328	-2.7204	-7.4981
ID-235-1-6	-0.170443	1.64738	9.31154
ID-235-2-6	0.322792	-1.65878	8.32336
ID-235-3-6	2.56541	0.46412	0
ID-235-4-6	-0.290091	-1.72319	7.04869
ID-235-5-6	-1.17158	-0.669616	-3.17426
ID-235-6-6	-2.26236	-0.969279	-11.804
ID-235-7-6	-0.35253	-3.06224	-14.8182
ID-235-8-6	-0.209612	-3.29318	7.42202
ID-235-9-6	-1.01993	0.417865	-10.1646
ID-235-10-6	1.07248	-2.98933	-7.19445
ID271-1-1	0.377997	-0.188698	6.82872
ID271-2-1	-1.11688	-0.110432	0.370005
ID271-3-1	0.071618	0.0895956	-9.73863
ID271-4-1	0.307855	0.512806	-22.1449
ID271-5-1	0.948395	0.0396651	-1.86594
ID271-6-1	-0.85064	-0.194158	-3.44426
ID271-7-1	0.661225	-1.17377	-0.210796
ID271-8-1	-0.065937	-2.8381	-14.5816
ID271-9-1	0.243285	-2.4214	-4.60071
ID271-10-1	-0.394618	-1.59424	6.55305
ID271-1-2	0.354273	-0.203748	5.10534
ID271-2-2	-1.29467	-0.33652	-2.1944
ID271-3-2	0.209242	0.104414	-9.42719
ID271-4-2	0.307024	0.0921033	-20.0829
ID271-5-2	0.68849	-0.181849	-4.66297
ID271-6-2	-0.872495	-0.466659	-2.14887
ID271-7-2	0.550217	-0.889875	2.31231
ID271-8-2	-0.327508	-2.46533	-5.66083
ID271-9-2	-0.0211428	-1.90938	-6.53726
ID271-10-2	-0.221495	-2.08156	6.93271
ID271-1-3	0.0545487	0.109849	3.66742
ID271-2-3	0.128223	0.130611	4.02759
ID271-3-3	-0.461637	0.196492	-1.73802
ID271-4-3	-0.405948	-1.35731	-6.53148
ID271-5-3	1.2663	0.15033	6.63718
ID271-6-3	-2.16612	0.158121	-11.9514
ID271-7-3	0.198106	0.297685	-9.3547
ID271-8-3	-0.165659	-1.61848	-10.6087
ID271-9-3	-0.434355	-3.66369	-1.42322
ID271-10-3	-1.04555	-2.18162	-1.15024
ID271-1-4	0.04497	0.043166	3.52077
ID271-2-4	0.21543	0.239859	4.05565
ID271-3-4	-0.519678	0.536759	-1.78187
ID271-4-4	-0.389493	-1.22061	-9.79684
ID271-5-4	1.29917	0.201821	5.61528
ID271-6-4	-1.8313	0.361996	-9.64177
ID271-7-4	-0.112706	0.619634	-12.1056
ID271-8-4	-0.182551	-1.70264	-10.7248
ID271-9-4	-0.82761	-2.83074	-2.72485
ID271-10-4	0.00962408	-2.89644	-1.79939
ID271-1-5	-0.67121	0.392507	-3.07482
ID271-2-5	-1.08301	0.210765	7.41689
ID271-3-5	-0.0526121	-0.619528	-2.48334
ID271-4-5	0.000891783	0.251906	-8.21484
ID271-5-5	-0.66744	1.64324	9.9681
ID271-6-5	-0.615375	-2.67454	-8.40637
ID271-7-5	-0.378971	-0.690115	-0.256019
ID271-8-5	0.483503	-4.69938	9.78047
ID271-9-5	-0.0538305	-1.59529	6.76754
ID271-10-5	1.31504	-0.788538	-6.42626
ID271-1-6	-0.515319	0.571383	-2.66257
ID271-2-6	-0.909939	-0.0204167	6.19038
ID271-3-6	0.0254915	-0.569706	-1.91711
ID271-4-6	-0.0312644	0.247194	-10.0304
ID271-5-6	-0.253519	1.74213	4.58703
ID271-6-6	-0.918763	-2.7953	-9.59924
ID271-7-6	-0.0553826	-0.618999	-4.29893
ID271-8-6	-0.027816	-3.8743	8.7223
ID271-9-6	-0.0163212	-1.78328	6.1092
ID271-10-6	2.55309	-1.17025	-5.13581
ID673-1-1	0.313854	-0.739012	3.47287
ID673-2-1	1.40795	0.840343	7.09104
ID673-3-1	-0.29884	-1.11234	-4.41026
ID673-4-1	-0.194269	-0.0621957	3.25484
ID673-5-1	1.13391	-3.97202	-9.83405
ID673-6-1	-0.99977	-2.19382	-7.98044
ID673-7-1	4.24674	4.10916	-11.0162
ID673-8-1	0.311135	-2.65723	-8.95955
ID673-9-1	-0.000992309	-2.32447	-10.8425
ID673-10-1	1.22994	0.628696	-22.8006
ID673-1-2	0.787183	-0.651715	4.488
ID673-2-2	1.55603	0.972452	5.25052
ID673-3-2	-0.299918	-1.16761	-5.07152
ID673-4-2	-0.166733	-0.245689	3.35313
ID673-5-2	0.592995	-3.37793	-10.1007
ID673-6-2	-1.39164	-1.24333	-4.47916
ID673-7-2	5.09358	4.92492	-11.2734
ID673-8-2	0.328169	-3.05437	-8.14124
ID673-9-2	-0.00366957	1.91885	-11.6786
ID673-10-2	0.446726	0.545639	-20.5961
ID673-1-3	1.18099	-0.143042	15.585
ID673-2-3	0.351384	-2.49321	-6.64607
ID673-3-3	0.158054	-0.30287	6.46027
ID673-4-3	0.997864	-0.14907	4.67209
ID673-5-3	0.911375	2.89923	3.41265
ID673-6-3	-2.42543	-1.15867	3.99026
ID673-7-3	2.79372	5.73524	-1.7237
ID673-8-3	0.165054	-0.840314	-7.03909
ID673-9-3	0.390843	-1.08035	10.5246
ID673-10-3	1.04073	0.943787	-0.596031
ID673-1-4	1.63016	0.131588	15.194
ID673-2-4	-0.273047	-2.69498	-8.52661
ID673-3-4	0.00415279	-0.148241	6.87321
ID673-4-4	0.716226	-0.298076	4.99716
ID673-5-4	0.646387	4.00278	3.91188
ID673-6-4	-2.43646	-0.345084	6.04503
ID673-7-4	2.33322	5.90075	0.322581
ID673-8-4	0.323793	-0.848931	-8.52671
ID673-9-4	0.284093	-1.20837	11.7254
ID673-10-4	1.43933	0.813697	-2.60215
ID673-1-5	-1.30619	-2.91943	0.336099
ID673-2-5	-0.19297	-3.42357	5.85487
ID673-3-5	0.0810117	-2.37208	0.679249
ID673-4-5	0.366294	0.651015	5.43153
ID673-5-5	-0.275596	-2.86999	-8.57159
ID673-6-5	-1.30476	-1.25041	-14.7958
ID673-7-5	-3.68418	-0.869853	6.97484
ID673-8-5	1.36336	-0.880601	-13.3217
ID673-9-5	0.341429	2.84168	2.29331
ID673-10-5	-0.983496	-0.0705576	-0.72446
ID673-1-6	-0.837673	-3.00627	-5.9115
ID673-2-6	-0.209746	-2.20754	11.3802
ID673-3-6	-0.0833872	-2.56974	0.952944
ID673-4-6	0.394155	0.512064	5.72931
ID673-5-6	0.690031	-3.2467	-8.62656
ID673-6-6	-0.443699	-0.442763	-15.3362
ID673-7-6	-2.95183	0.0166092	6.31201
ID673-8-6	1.29053	-0.964565	-13.7069
ID673-9-6	0.640505	3.59574	6.62936
ID673-10-6	-0.945644	0.0980978	-0.719801
ID-698-1-1	0.955532	-1.23103	-5.86834
ID-698-2-1	1.26726	2.64602	-12.155
ID-698-3-1	0.686126	-2.23598	-2.0909
ID-698-4-1	0.497956	1.79661	5.70299
ID-698-5-1	0.0564108	-0.357867	-9.22869
ID-698-6-1	-0.49262	2.47801	0.417601
ID-698-7-1	-0.103271	-2.30306	1.31387
ID-698-8-1	3.04824	-3.23656	8.32725
ID-698-9-1	0.588634	2.59441	-3.26252
ID-698-10-1	0.924963	-0.0588758	-3.33715
ID-698-1-2	1.47068	-1.52795	-9.19942
ID-698-2-2	2.25451	2.01758	-7.63703
ID-698-3-2	-0.65994	-3.90691	0
ID-698-4-2	-0.00391764	1.64969	3.40588
ID-698-5-2	0.14669	-0.104129	-7.71495
ID-698-6-2	0.278776	2.42414	1.89584
ID-698-7-2	-0.643341	-2.75395	4.20689
ID-698-8-2	2.33089	-3.37643	8.01376
ID-698-9-2	-0.051779	2.13671	-6.51757
ID-698-10-2	0.754098	0.179653	-2.66985
ID-698-1-3	1.19985	-2.6785	9.76906
ID-698-2-3	0.668003	-2.03039	-4.27315
ID-698-3-3	-3.19768	-5.96338	11.0136
ID-698-4-3	0.551785	1.19721	-12.0506
ID-698-5-3	0.447319	0.520286	0.130904
ID-698-6-3	0.082434	1.42557	12.2432
ID-698-7-3	0.303114	2.19413	-9.01193
ID-698-8-3	2.64902	-0.172723	0.255299
ID-698-9-3	1.27426	0.252571	-5.38646
ID-698-10-3	-0.457336	1.05491	3.41775
ID-698-1-4	1.1564	-2.73621	3.33918
ID-698-2-4	1.017	-2.03349	-2.31149
ID-698-3-4	-3.31496	-5.08542	11.1755
ID-698-4-4	0.145492	1.43236	-12.0804
ID-698-5-4	0.318277	0.378902	0.237244
ID-698-6-4	0.418105	2.12128	15.6411
ID-698-7-4	0.596188	1.96926	-9.07197
ID-698-8-4	2.42029	0.301324	-2.53825
ID-698-9-4	1.19056	0.474001	-7.0784
ID-698-10-4	-0.671385	0.683806	2.72711
ID-698-1-5	1.47021	0.237977	-7.28723
ID-698-2-5	0.318888	-5.00861	-11.4124
ID-698-3-5	-4.64609	-3.98947	-0.407125
ID-698-4-5	0.416937	0.743881	-2.09383
ID-698-5-5	0.234331	-0.988706	-2.61377
ID-698-6-5	2.42809	0.785836	22.4633
ID-698-7-5	2.36075	3.62184	10.3847
ID-698-8-5	0.340283	0.367103	-2.70657
ID-698-9-5	-0.03491	-1.01276	14.0687
ID-698-10-5	-0.594724	1.74469	1.13455
ID-698-1-6	1.14106	0.431992	-5.9838
ID-698-2-6	-0.462512	-4.80943	-12.875
ID-698-3-6	-4.23154	-7.94977	2.00461
ID-698-4-6	1.33958	0.83192	-1.03379
ID-698-5-6	0.123903	-0.982647	-2.2754
ID-698-6-6	2.30998	0.479364	20.0424
ID-698-7-6	2.25057	3.2933	8.07117
ID-698-8-6	-0.0591788	-0.33788	-3.15495
ID-698-9-6	0.0117819	-1.32949	14.6583
ID-698-10-6	-0.784887	1.26494	0.895526
ID-837-1-1	-0.247176	-0.0149941	0.232462
ID-837-2-1	0.526375	1.91268	-3.26123
ID-837-3-1	1.42811	-5.32607	11.1432
ID-837-4-1	0.557339	-1.28248	-10.4126
ID-837-5-1	0.764994	2.10772	5.90068
ID-837-6-1	-0.149344	0.0544154	12.1065
ID-837-7-1	-0.53949	-1.09726	11.7031
ID-837-8-1	-0.655801	-0.146987	-0.47125
ID-837-9-1	-2.12596	-0.413456	-12.7003
ID-837-10-1	1.77526	4.04655	-10.9574
ID-837-1-2	-0.115132	0.00223095	-1.26594
ID-837-2-2	0.271603	2.02724	-3.64025
ID-837-3-2	2.33209	-6.26737	11.0928
ID-837-4-2	0.427139	-1.01645	-12.5076
ID-837-5-2	1.02834	2.74361	10.2001
ID-837-6-2	-0.0635298	-0.740303	13.7567
ID-837-7-2	-0.29079	-1.07092	9.95415
ID-837-8-2	-0.665262	-0.841523	0.324156
ID-837-9-2	0.546774	-0.465413	-12.8556
ID-837-10-2	1.81066	3.06808	-11.632
ID-837-1-3	0.862791	-3.87473	7.47516
ID-837-2-3	1.03395	0.899438	9.47008
ID-837-3-3	-0.0899322	-4.81876	0
ID-837-4-3	-1.08417	3.33521	0.701114
ID-837-5-3	-0.660325	-0.116286	0.21625
ID-837-6-3	-0.660646	0.397424	-1.56795
ID-837-7-3	-0.860636	-2.75856	0.342837
ID-837-8-3	0.295068	-0.423858	-7.22822
ID-837-9-3	0.675379	3.79488	0
ID-837-10-3	1.62704	0.359022	2.59529
ID-837-1-4	1.08803	-3.41453	5.88927
ID-837-2-4	0.784256	0.8468	8.70106
ID-837-3-4	-0.763141	-4.48856	0
ID-837-4-4	-1.39579	3.04846	0.454336
ID-837-5-4	-0.823341	0.510415	-2.95269
ID-837-6-4	-0.476996	0.624337	-1.35155
ID-837-7-4	-1.1609	-2.29567	-0.569178
ID-837-8-4	0.25631	0.115443	-6.69602
ID-837-9-4	1.4901	3.8478	0
ID-837-10-4	1.34609	0.497852	2.99069
ID-837-1-5	0.138281	-0.529407	-22.5699
ID-837-2-5	-1.38464	0.836894	-4.61661
ID-837-3-5	-1.24253	-0.813841	1.59287
ID-837-4-5	-1.1688	-2.01747	5.53877
ID-837-5-5	-1.09934	-3.58745	-5.64054
ID-837-6-5	-0.209301	-2.36292	-11.183
ID-837-7-5	-1.1903	-0.181433	5.87055
ID-837-8-5	-0.28228	-0.985014	-19.8709
ID-837-9-5	-4.12154	4.3701	-6.53539
ID-837-10-5	-0.142093	-6.05708	0.948111
ID-837-1-6	0.453859	-0.408941	-25.7117
ID-837-2-6	-0.999484	1.02862	-5.81442
ID-837-3-6	-1.01639	-1.19363	0
ID-837-4-6	-0.776833	-2.08492	5.38209
ID-837-5-6	-0.87621	-3.57756	-6.46902
ID-837-6-6	-0.340184	-2.27016	-8.17554
ID-837-7-6	-1.78609	-0.174402	10.0075
ID-837-8-6	-0.701014	-0.800096	-13.802
ID-837-9-6	-5.34531	5.37783	-6.99257
ID-837-10-6	-0.319677	-4.15769	-0.796314
ID-838-1-1	-0.520707	0.451127	-3.79922
ID-838-2-1	1.05756	-1.51464	-4.1952
ID-838-3-1	0.227842	2.64312	1.38348
ID-838-4-1	-0.360419	-1.20894	-13.0928
ID-838-5-1	-0.776869	-1.12115	-5.12291
ID-838-6-1	1.11403	-1.85295	-7.06018
ID-838-7-1	-1.41014	1.46639	10.6128
ID-838-8-1	0.461286	-2.4259	3.07435
ID-838-9-1	0.910809	0.758081	1.67586
ID-838-10-1	3.35883	3.95451	2.40067
ID-838-1-2	-0.0987291	-0.0987612	-2.47808
ID-838-2-2	1.10195	-1.49611	-4.00871
ID-838-3-2	0.380787	0.793264	-0.214766
ID-838-4-2	-0.538134	-0.938816	-9.13272
ID-838-5-2	-1.41546	-1.12086	-1.39988
ID-838-6-2	0.4274	-1.97608	-9.50127
ID-838-7-2	-0.831435	0.712788	8.99694
ID-838-8-2	0.257214	-2.99777	7.69349
ID-838-9-2	0.268044	-0.0684051	-1.58496
ID-838-10-2	2.05592	3.70383	-0.50156
ID-838-1-3	-1.87545	-1.16326	-12.3523
ID-838-2-3	0.988937	-1.05477	-6.06633
ID-838-3-3	-0.906592	7.56541	-8.08782
ID-838-4-3	-1.29371	-0.848004	-13.4149
ID-838-5-3	-1.01958	-1.81659	-1.93877
ID-838-6-3	-0.996135	2.31447	-0.0365259
ID-838-7-3	1.59914	-1.14914	-8.06055
ID-838-8-3	-1.0589	-1.02097	-8.2944
ID-838-9-3	1.08746	1.53469	-19.3728
ID-838-10-3	1.41997	3.49587	11.915
ID-838-1-4	-1.83928	-1.30791	-9.88154
ID-838-2-4	1.10234	-0.762747	-5.95744
ID-838-3-4	-0.570901	6.65341	-11.2919
ID-838-4-4	-1.28387	-0.975912	-11.3683
ID-838-5-4	-1.25699	-2.40186	-2.34484
ID-838-6-4	-0.276786	1.777	-2.19363
ID-838-7-4	2.04912	0.0185576	-0.887525
ID-838-8-4	-0.827646	-0.839379	-8.44935
ID-838-9-4	2.12073	1.31234	-19.6896
ID-838-10-4	1.41981	2.40273	10.4245
ID-838-1-5	-0.355489	-4.43045	2.7628
ID-838-2-5	0.93155	-1.94127	-2.76364
ID-838-3-5	0.111141	3.8978	2.40023
ID-838-4-5	0.394203	4.31382	-7.25514
ID-838-5-5	-0.574933	-4.37603	-8.60994
ID-838-6-5	-1.02779	1.38564	-9.04194
ID-838-7-5	-0.189828	0.790233	-1.7293
ID-838-8-5	0.62577	-2.86142	-21.3667
ID-838-9-5	0.731244	-0.600255	-8.02614
ID-838-10-5	-0.0183007	6.65715	-1.94811
ID-838-1-6	-1.44945	-5.37802	1.34104
ID-838-2-6	1.19852	-1.82479	-1.62266
ID-838-3-6	0.023555	3.22578	-1.38128
ID-838-4-6	0.486836	4.49567	-7.94622
ID-838-5-6	-1.20449	-4.32237	-8.20198
ID-838-6-6	-0.334953	0.786123	-11.7585
ID-838-7-6	0.398416	2.92352	-2.27591
ID-838-8-6	0.436256	-2.41463	-20.2479
ID-838-9-6	1.66822	-1.42175	-3.974
ID-838-10-6	0.0912395	5.87654	0
ID-755-1-1	0.292052	1.11044	20.8188
ID-755-2-1	1.3659	0.300786	-16.8242
ID-755-3-1	1.40686	0.562705	11.9519
ID-755-4-1	-0.175353	-1.03891	8.17653
ID-755-5-1	1.46422	-2.7556	-2.45943
ID-755-6-1	0.54609	0.544279	3.33542
ID-755-7-1	-0.735968	2.18944	-17.2477
ID-755-8-1	-1.36865	1.84628	11.8476
ID-755-9-1	-0.751292	-1.43626	2.21448
ID-755-10-1	-0.132565	2.30657	-3.0391
ID-755-1-2	0.268471	1.32599	18.616
ID-755-2-2	1.30661	0.147347	-15.325
ID-755-3-2	1.48398	0.670218	9.89159
ID-755-4-2	0.185217	-0.938249	8.89625
ID-755-5-2	0.401551	-3.09838	4.57221
ID-755-6-2	0.304833	0.388552	3.0347
ID-755-7-2	-0.35378	1.87304	-14.1934
ID-755-8-2	0.00107296	2.03549	8.92852
ID-755-9-2	-0.126162	-1.03949	-3.90836
ID-755-10-2	-0.188258	2.36229	-2.06264
ID-755-1-3	-0.45461	0.291049	-1.5664
ID-755-2-3	-1.09766	1.14235	-11.5123
ID-755-3-3	0.707867	-0.187295	-0.744916
ID-755-4-3	1.26435	-1.60821	-15.185
ID-755-5-3	1.37103	-0.763999	12.0101
ID-755-6-3	0.010043	0.438115	-4.91348
ID-755-7-3	-1.37319	-2.78924	11.6922
ID-755-8-3	-0.879089	2.68799	-4.0118
ID-755-9-3	-0.590756	0.100378	-1.9486
ID-755-10-3	0.543682	2.37188	3.81227
ID-755-1-4	-0.969846	0.495519	1.42822
ID-755-2-4	-0.968354	1.49412	-4.93968
ID-755-3-4	0.317195	-0.480125	-1.77168
ID-755-4-4	0.855396	-1.71952	-12.9344
ID-755-5-4	1.2553	-0.97867	11.3049
ID-755-6-4	-0.249468	0.199612	-4.93853
ID-755-7-4	-1.6286	-1.78805	16.5661
ID-755-8-4	-1.38731	2.61984	-4.167
ID-755-9-4	-0.481744	0.25637	0.718342
ID-755-10-4	0.623555	2.82636	4.41115
ID-755-1-5	1.51462	-0.340168	16.0132
ID-755-2-5	0.720624	2.01691	-6.3416
ID-755-3-5	2.38473	-1.07798	9.52692
ID-755-4-5	-0.0559131	-0.895149	1.6876
ID-755-5-5	0.144817	1.72235	-1.9148
ID-755-6-5	-1.55118	-0.708893	2.01416
ID-755-7-5	-0.855009	3.06397	4.974
ID-755-8-5	-0.902657	2.11761	-4.39583
ID-755-9-5	0.617545	-1.31335	5.82108
ID-755-10-5	-0.574244	1.25897	-18.1871
ID-755-1-6	1.38208	-0.615687	15.0199
ID-755-2-6	0.725675	1.79858	-8.77133
ID-755-3-6	2.10429	-1.11991	9.26209
ID-755-4-6	-0.0380171	-0.959784	1.04699
ID-755-5-6	0.795496	2.0493	0
ID-755-6-6	-1.34416	-0.688631	3.11002
ID-755-7-6	-1.81958	2.12663	5.42483
ID-755-8-6	-1.3802	1.05686	-7.00941
ID-755-9-6	1.26764	-1.19317	6.41249
ID-755-10-6	-1.30928	0.969116	-17.8531
ID25-1-1	-0.173225	-1.02814	2.30771
ID25-2-1	-0.506658	-1.10621	8.90878
ID25-3-1	-0.836588	-1.45341	0
ID25-4-1	2.2503	0.571909	-0.246573
ID25-5-1	-1.17997	-0.5365	-13.7613
ID25-6-1	0.130947	-0.017941	1.5884
ID25-7-1	0.246918	0.259838	-2.40067
ID25-8-1	-2.31986	-2.40296	11.9615
ID25-9-1	1.65655	-1.88594	5.05874
ID25-10-1	-0.595396	-0.991985	-10.0895
ID25-1-2	-0.225665	-0.987372	2.1094
ID25-2-2	-0.0560522	-0.960321	11.6219
ID25-3-2	-0.432923	-1.60864	-1.50156
ID25-4-2	2.05993	0.721758	-1.30653
ID25-5-2	-1.42527	-0.298827	-11.4904
ID25-6-2	0.0346441	-0.104502	1.71204
ID25-7-2	-0.594814	0.138226	-2.95787
ID25-8-2	-0.40342	-3.4608	13.4697
ID25-9-2	1.5592	-2.21127	0.795461
ID25-10-2	-0.120459	-1.21383	-10.139
ID25-1-3	0.100653	-0.140137	-4.51341
ID25-2-3	-0.803265	1.28413	-10.2456
ID25-3-3	-2.42311	2.62298	0
ID25-4-3	0.96345	-0.574267	-1.89344
ID25-5-3	-5.608	-0.209165	-11.0525
ID25-6-3	-0.3421	1.16322	-5.52622
ID25-7-3	-2.66254	-2.78878	0.726639
ID25-8-3	4.19424	0.858989	-7.81307
ID25-9-3	0.603666	-1.2571	2.84431
ID25-10-3	1.13042	-2.95421	-5.61652
ID25-1-4	0.0947681	-0.321635	-4.52436
ID25-2-4	-1.37797	1.46352	-10.8496
ID25-3-4	-1.65477	1.45278	0
ID25-4-4	0.66698	-0.996536	-2.04747
ID25-5-4	-5.66926	-0.637737	-11.9606
ID25-6-4	-0.107738	1.20718	-6.68457
ID25-7-4	-2.82112	-3.45122	2.30054
ID25-8-4	2.17355	0.952692	-9.28049
ID25-9-4	0.796202	-1.30433	3.17958
ID25-10-4	1.50006	-2.92593	-5.35975
ID25-1-5	-0.129384	-0.72496	-4.70502
ID25-2-5	0.0191553	-0.0923987	3.78154
ID25-3-5	-1.78483	-2.2226	5.93272
ID25-4-5	0.943359	-2.95338	4.39138
ID25-5-5	-4.15361	1.14061	13.3157
ID25-6-5	-0.107894	0.850196	-3.78356
ID25-7-5	-0.981759	-4.00971	-4.4612
ID25-8-5	1.44711	2.95969	6.41843
ID25-9-5	1.5748	1.16125	8.10846
ID25-10-5	0.296414	-0.887841	14.3498
ID25-1-6	-0.112608	-0.742606	-5.31361
ID25-2-6	-0.4473	-0.0367384	1.78403
ID25-3-6	-2.18948	-3.01035	5.7301
ID25-4-6	0.915621	-2.92122	5.48034
ID25-5-6	-4.39981	0.486777	14.9802
ID25-6-6	-0.054403	0.805393	-3.8357
ID25-7-6	-1.12732	-3.20548	-6.97124
ID25-8-6	0.493648	1.74558	2.72729
ID25-9-6	1.16918	1.59063	7.06171
ID25-10-6	0.346804	-1.08625	12.4608
ID-223-1-1	1.11277	-0.811012	8.67118
ID-223-2-1	0.0856561	-4.14678	-12.906
ID-223-3-1	-0.410045	-4.65343	16.6153
ID-223-4-1	1.59219	0.184057	-3.24517
ID-223-5-1	0.835073	-2.70542	-12.8001
ID-223-6-1	0.881941	-0.126902	-3.0909
ID-223-7-1	-0.19752	-0.737557	11.2854
ID-223-8-1	0.0416222	0.922986	-4.92395
ID-223-9-1	0.757833	-0.115021	4.95264
ID-223-10-1	0.897237	-0.484838	5.35914
ID-223-1-2	0.479937	-0.561873	2.04731
ID-223-2-2	0.302697	-3.76685	-12.2254
ID-223-3-2	-0.872699	-0.959389	16.2841
ID-223-4-2	1.44031	0.392092	-4.47714
ID-223-5-2	0.641318	0.172448	-9.55886
ID-223-6-2	0.121748	0.308046	-1.17727
ID-223-7-2	-0.103833	-0.488451	10.8259
ID-223-8-2	0.144279	2.51181	-9.08129
ID-223-9-2	0.666489	-0.137649	4.92833
ID-223-10-2	0.696139	-0.283963	5.25491
ID-223-1-3	1.14057	-3.03692	10.6211
ID-223-2-3	1.79721	3.93656	-3.0073
ID-223-3-3	-0.707279	0.540139	8.48626
ID-223-4-3	0.314017	2.43427	-16.3455
ID-223-5-3	-0.2311	-3.52587	-2.65151
ID-223-6-3	-0.500863	1.02629	-8.45947
ID-223-7-3	-0.545364	0.191417	12.0434
ID-223-8-3	-4.62399	0.484075	-11.6719
ID-223-9-3	0.201035	0.945152	1.71917
ID-223-10-3	-0.051905	-1.08879	-3.36301
ID-223-1-4	1.18427	-2.91199	4.72362
ID-223-2-4	0.918483	6.5082	-4.06579
ID-223-3-4	0.0086699	0.319	7.69183
ID-223-4-4	0.493593	1.96319	-16.4263
ID-223-5-4	-0.157763	-3.37033	-2.44864
ID-223-6-4	-0.437707	0.786826	-8.03251
ID-223-7-4	-0.269743	0.752768	10.6083
ID-223-8-4	-5.27089	-1.38283	-9.13565
ID-223-9-4	0.0880068	1.00479	2.64129
ID-223-10-4	-0.0975318	-1.06995	-2.40633
ID-223-1-5	0.667977	-4.51463	1.9148
ID-223-2-5	-2.35993	-1.05171	-8.28636
ID-223-3-5	-1.85276	-0.91521	7.01069
ID-223-4-5	2.06347	-0.737996	-3.07358
ID-223-5-5	-0.270717	-0.0695515	11.2664
ID-223-6-5	-0.112199	2.76953	0
ID-223-7-5	-0.98131	-3.07999	10.1507
ID-223-8-5	-3.33358	-1.40967	4.19604
ID-223-9-5	0.65208	0.918163	4.12874
ID-223-10-5	-0.0712691	-0.383488	3.91555
ID-223-1-6	0.10288	-4.27529	1.31731
ID-223-2-6	-2.90968	-1.22996	-6.8624
ID-223-3-6	-1.81486	-0.496796	10.8233
ID-223-4-6	2.51865	-1.25837	-5.19852
ID-223-5-6	-0.0126085	0.261113	10.3988
ID-223-6-6	0.612328	2.70184	0
ID-223-7-6	0.0883203	-3.21038	8.8118
ID-223-8-6	-3.29077	-0.836742	4.87633
ID-223-9-6	0.566463	1.06859	4.04131
ID-223-10-6	-0.0786878	-0.312448	3.9373
ID274-1-1	0.361606	-1.50065	-13.3874
ID274-2-1	0.505579	-0.888751	0.376281
ID274-3-1	0.462771	-0.437547	-4.28879
ID274-4-1	-0.694156	2.06058	7.65931
ID274-5-1	0.107294	1.11167	6.63178
ID274-6-1	2.36894	0.864525	-13.7426
ID274-7-1	-1.01585	1.09942	-6.11252
ID274-8-1	-0.850832	0.676706	-7.34599
ID274-9-1	-0.915422	0.918289	4.42715
ID274-10-1	0.13419	-1.44193	-1.14384
ID274-1-2	0.268868	-1.36558	-12.2787
ID274-2-2	0.498063	-1.06167	0.1136
ID274-3-2	0.634381	-0.554703	-4.16457
ID274-4-2	-1.38405	2.12904	13.889
ID274-5-2	-0.258327	1.11063	2.80944
ID274-6-2	2.4271	0.73383	-13.0503
ID274-7-2	-1.5275	0.890104	-9.89285
ID274-8-2	-0.969665	0.612734	-7.89527
ID274-9-2	-1.07085	0.866874	2.88516
ID274-10-2	-0.0443267	-1.57582	-0.616634
ID274-1-3	-0.754656	0.837897	-8.18868
ID274-2-3	1.47541	-0.463101	-3.54252
ID274-3-3	-0.0316446	1.21164	-10.5207
ID274-4-3	-1.75661	2.36042	-9.39971
ID274-5-3	0.517951	-0.286278	12.545
ID274-6-3	0.715144	0.801949	-3.32814
ID274-7-3	-0.203461	-3.91674	-7.51132
ID274-8-3	-0.532912	0.51121	-4.5688
ID274-9-3	-0.385293	0.818448	-4.84989
ID274-10-3	-0.495787	-1.29922	-9.36903
ID274-1-4	-0.872512	0.565653	-5.4683
ID274-2-4	1.34776	-0.419119	-5.0945
ID274-3-4	0.209246	1.11382	-7.77465
ID274-4-4	-2.3789	2.51105	-9.59056
ID274-5-4	0.881314	-0.438789	9.83265
ID274-6-4	0.607497	0.983868	-3.59648
ID274-7-4	-0.975214	-3.39234	-8.08952
ID274-8-4	-0.707252	0.57938	-4.33256
ID274-9-4	-0.34889	0.922207	-1.35746
ID274-10-4	-0.200396	-1.47408	-9.18577
ID274-1-5	2.55459	-1.23324	3.98681
ID274-2-5	1.65199	1.09941	-17.7192
ID274-3-5	0.107766	-2.05319	8.31311
ID274-4-5	-2.87434	4.72663	-5.55078
ID274-5-5	-0.6892	1.17171	-4.71091
ID274-6-5	1.29788	0.783876	-4.54701
ID274-7-5	-2.6947	0.66292	4.61108
ID274-8-5	-1.36117	0.253162	8.62553
ID274-9-5	0.657235	0.318518	4.44575
ID274-10-5	-0.363937	-0.243121	-7.81818
ID274-1-6	2.5034	-1.21002	-0.372271
ID274-2-6	1.61074	1.27335	-17.2232
ID274-3-6	-0.110177	-2.66059	8.98646
ID274-4-6	-3.03106	5.22303	-5.67896
ID274-5-6	-0.581445	1.37628	-3.53916
ID274-6-6	1.42284	0.790094	-4.15392
ID274-7-6	-2.26696	0.390428	1.9632
ID274-8-6	-1.30127	0.0823459	4.61147
ID274-9-6	0.283882	0.132488	5.29186
ID274-10-6	-0.328731	-0.191809	-7.476
ID-738-1-1	-0.0479253	-3.50364	7.74878
ID-738-2-1	0.885919	-0.510563	15.5537
ID-738-3-1	-0.40518	1.24122	3.47384
ID-738-4-1	-1.60581	1.47488	21.1905
ID-738-5-1	-0.725488	-3.68358	2.59471
ID-738-6-1	-1.9293	0.229913	-2.50164
ID-738-7-1	-0.713492	-0.489571	-8.20634
ID-738-8-1	-1.32097	-1.18318	12.1327
ID-738-9-1	-0.984445	-2.00835	2.09744
ID-738-10-1	-1.66785	1.25167	-3.70044
ID-738-1-2	0.174846	-3.31924	10.8844
ID-738-2-2	0.528231	-0.482862	17.7374
ID-738-3-2	0.0981707	1.138	3.29067
ID-738-4-2	-1.12925	1.66761	19.372
ID-738-5-2	-0.659797	-3.41964	1.49286
ID-738-6-2	-1.79612	0.945046	-2.68442
ID-738-7-2	-1.12038	-0.512032	-7.74343
ID-738-8-2	-1.16381	-1.21013	6.49923
ID-738-9-2	-0.585836	-0.881634	-0.863369
ID-738-10-2	-0.629594	1.15918	1.45943
ID-738-1-3	-0.0990838	-1.81026	-1.4014
ID-738-2-3	0.329942	-1.06249	-8.90274
ID-738-3-3	-0.22384	-0.764752	9.07557
ID-738-4-3	0.288088	-3.51032	-8.48177
ID-738-5-3	-0.345683	1.52589	4.28577
ID-738-6-3	1.18414	0.789335	10.7247
ID-738-7-3	0.412669	1.75594	-14.9289
ID-738-8-3	-0.731512	0.819123	-2.09679
ID-738-9-3	0.377621	-0.17509	3.29371
ID-738-10-3	1.8983	-2.62529	5.63091
ID-738-1-4	0.130394	-1.78176	-3.22055
ID-738-2-4	0.46685	-1.08144	-11.988
ID-738-3-4	-0.100525	-1.08145	9.31898
ID-738-4-4	0.102055	-3.87991	-10.4404
ID-738-5-4	-0.151526	1.71305	1.04704
ID-738-6-4	0.833122	1.07856	11.9009
ID-738-7-4	0.349485	1.45497	-15.5382
ID-738-8-4	-0.743043	0.431013	-2.59237
ID-738-9-4	0.519179	-0.137278	6.07434
ID-738-10-4	1.76482	-2.64672	5.48819
ID-738-1-5	0.721981	-2.83825	5.82639
ID-738-2-5	-1.08228	0.413721	-5.52853
ID-738-3-5	-1.09803	-0.682813	13.134
ID-738-4-5	-2.00601	-2.08707	1.04875
ID-738-5-5	0.372574	-0.907837	-1.88786
ID-738-6-5	-0.178359	0.323413	-6.3908
ID-738-7-5	1.36438	-0.518526	1.31673
ID-738-8-5	-0.241988	-1.41345	9.41314
ID-738-9-5	1.94672	-0.902618	25.8993
ID-738-10-5	-2.92888	-1.6696	-5.58538
ID-738-1-6	0.25763	-2.34699	2.69583
ID-738-2-6	-1.33663	0.548984	-4.04303
ID-738-3-6	-1.05559	0.192035	12.9287
ID-738-4-6	-2.21102	-1.53316	1.00693
ID-738-5-6	0.40062	-1.14208	-2.60948
ID-738-6-6	-0.310729	0.601042	-10.0263
ID-738-7-6	1.08253	-0.30862	2.01737
ID-738-8-6	-0.215436	-1.49395	8.53761
ID-738-9-6	0.524601	-0.724334	19.2742
ID-738-10-6	-2.41934	-2.3888	-3.75051
ID681-1-1	1.1647	1.42627	10.1609
ID681-2-1	0.019105	1.75379	0
ID681-3-1	-0.409215	-1.36085	2.23268
ID681-4-1	1.90617	0.471148	-9.55374
ID681-5-1	-0.0734111	0.646446	-7.11068
ID681-6-1	-0.377215	-0.128182	-8.4731
ID681-7-1	1.93268	2.11516	2.95247
ID681-8-1	-0.255693	0.12499	6.82593
ID681-9-1	0.200894	5.22213	-19.2226
ID681-10-1	0.135151	4.65056	10.556
ID681-1-2	1.27067	1.47884	9.75409
ID681-2-2	0.412524	1.95865	-2.90689
ID681-3-2	0.0498622	-1.27619	1.39682
ID681-4-2	1.84451	0.324548	-7.02974
ID681-5-2	-0.330225	0.700968	-7.43382
ID681-6-2	-0.408105	-0.521616	-5.05003
ID681-7-2	1.90239	3.36114	-0.719653
ID681-8-2	-0.225282	0.105049	3.63375
ID681-9-2	0.615277	5.09487	-17.2394
ID681-10-2	-0.104629	4.57912	9.80144
ID681-1-3	-0.460722	0.19389	-5.30889
ID681-2-3	-0.177405	-0.979669	-2.64849
ID681-3-3	0.0739169	-1.18805	7.898
ID681-4-3	0.982695	-0.579292	9.44294
ID681-5-3	-0.770864	-0.511851	-4.79151
ID681-6-3	0.342073	-0.858198	-0.833993
ID681-7-3	-1.73773	-0.867244	-0.621685
ID681-8-3	0.666489	0.122905	2.63777
ID681-9-3	0.883217	-2.10564	7.69276
ID681-10-3	-0.536501	-4.08689	5.35018
ID681-1-4	-0.388523	0.236016	-5.27558
ID681-2-4	-0.947949	-1.18195	-2.29373
ID681-3-4	-0.123077	-1.2838	8.06768
ID681-4-4	0.825464	-0.509597	9.88979
ID681-5-4	-1.06268	-0.426641	-4.40938
ID681-6-4	0.322815	-1.12321	-0.194066
ID681-7-4	-2.31026	-0.942275	1.12817
ID681-8-4	0.811658	0.200987	2.15295
ID681-9-4	0.296525	-1.24385	7.72613
ID681-10-4	0.348167	-0.649307	4.94254
ID681-1-5	-0.0126142	-0.874724	6.15441
ID681-2-5	2.96532	0.227612	6.04263
ID681-3-5	-0.694977	-1.23104	-1.66639
ID681-4-5	-0.0418769	-0.21938	1.92308
ID681-5-5	0.130463	2.85102	-3.88334
ID681-6-5	1.34985	0.406702	-4.52007
ID681-7-5	0.749068	0.856573	4.84516
ID681-8-5	-0.434118	-0.593189	4.24941
ID681-9-5	1.27215	1.31352	-2.61132
ID681-10-5	2.42188	3.01244	13.2994
ID681-1-6	-0.084822	-0.574409	6.01419
ID681-2-6	2.32733	0.11085	6.82422
ID681-3-6	-1.18657	-1.1018	-3.9309
ID681-4-6	-0.784363	-0.00700507	2.31264
ID681-5-6	-0.114307	2.7829	-3.75144
ID681-6-6	1.20502	0.678683	-3.35435
ID681-7-6	0.016201	0.537744	4.90908
ID681-8-6	-0.7869	-0.54036	4.35863
ID681-9-6	0.685181	1.05956	-6.6361
ID681-10-6	1.4793	1.355	10.7915
ID-604-1-1	-0.800295	1.99163	-3.61686
ID-604-2-1	0.114818	0.582559	-3.42567
ID-604-3-1	-1.73408	0.743337	15.6554
ID-604-4-1	-1.14896	0.353606	4.9311
ID-604-5-1	0.545296	-5.8917	0.180046
ID-604-6-1	-0.897224	2.35586	-7.4248
ID-604-7-1	0.386932	0.354586	-3.78937
ID-604-8-1	-1.26752	-1.52819	2.01482
ID-604-9-1	3.76146	5.37389	0.0587591
ID-604-10-1	0.543027	2.68409	12.3182
ID-604-1-2	-1.21016	1.96872	-3.84404
ID-604-2-2	-0.186132	0.849564	-2.861
ID-604-3-2	-1.67982	0.63043	14.1715
ID-604-4-2	-1.23179	0.451349	5.17058
ID-604-5-2	-0.21719	-5.34218	4.32193
ID-604-6-2	-0.677947	6.95351	-6.76523
ID-604-7-2	0.275171	0.574309	-0.00164951
ID-604-8-2	-0.935769	-1.27739	1.46469
ID-604-9-2	6.07834	6.33776	0
ID-604-10-2	0.914087	2.62311	13.4458
ID-604-1-3	0.525985	0.127817	6.63961
ID-604-2-3	0.236598	3.60526	6.10381
ID-604-3-3	0.983437	-2.57975	3.67543
ID-604-4-3	-0.700265	-0.309638	-3.91464
ID-604-5-3	-0.0860276	-9.08894	-2.90022
ID-604-6-3	0.693123	-3.20126	-3.09072
ID-604-7-3	-0.679181	0.466197	2.88669
ID-604-8-3	0.155522	0.445006	-1.08163
ID-604-9-3	-0.756729	-0.381302	10.893
ID-604-10-3	-0.361435	-4.34411	10.7897
ID-604-1-4	0.227231	-0.171271	10.8214
ID-604-2-4	-0.0208189	3.15676	4.8095
ID-604-3-4	0.482289	-2.87849	4.41389
ID-604-4-4	-0.599478	-0.126728	-3.60721
ID-604-5-4	-0.346922	-7.47081	-3.12755
ID-604-6-4	-0.0529372	0.788828	0
ID-604-7-4	-0.724656	0.493748	3.49818
ID-604-8-4	0.14486	0.307726	-4.17537
ID-604-9-4	-2.19039	0.811733	11.1735
ID-604-10-4	-0.142877	-3.99775	13.2777
ID-604-1-5	-0.715154	-0.373594	-9.87192
ID-604-2-5	2.32516	-1.71033	8.71153
ID-604-3-5	0.706732	0.54212	0.2824
ID-604-4-5	0.00714991	0.780823	2.38426
ID-604-5-5	1.17116	4.19498	0.0299026
ID-604-6-5	6.44918	4.53187	0
ID-604-7-5	0.190595	1.69503	3.70685
ID-604-8-5	-0.989925	1.04979	-4.77289
ID-604-9-5	-11.1923	6.52442	0
ID-604-10-5	1.35642	0.15402	10.6614
ID-604-1-6	-0.514734	-0.1269	-9.58775
ID-604-2-6	1.67477	-2.49924	9.27091
ID-604-3-6	0.247625	0.735392	-0.822541
ID-604-4-6	0.110133	0.881454	2.78453
ID-604-5-6	0.463191	3.98499	4.2859
ID-604-6-6	5.46155	4.00516	0
ID-604-7-6	0.368872	1.77314	0.473962
ID-604-8-6	-0.716007	1.12944	-4.63112
ID-604-9-6	-7.66081	6.90546	0
ID-604-10-6	1.10393	-0.0706461	11.3064
ID-412-1-1	-0.299402	-2.32486	-7.25614
ID-412-2-1	0.0176235	2.62967	-13.8685
ID-412-3-1	0.434496	3.13668	3.9352
ID-412-4-1	-0.791173	-1.49618	2.72113
ID-412-5-1	1.01374	-0.896346	1.14439
ID-412-6-1	-0.784864	-0.360075	-11.9862
ID-412-7-1	-0.711576	2.38268	15.8812
ID-412-8-1	-0.448031	-0.647825	-1.1171
ID-412-9-1	-1.08558	0.231404	20.7723
ID-412-10-1	-0.096051	1.23011	-4.265
ID-412-1-2	-0.235953	-2.57458	-6.07682
ID-412-2-2	-0.440188	2.35124	-10.5875
ID-412-3-2	-0.0263292	2.22987	3.77456
ID-412-4-2	-1.04305	-2.10596	2.71893
ID-412-5-2	0.419446	-0.413775	0.940671
ID-412-6-2	-0.519792	0.432562	-8.9229
ID-412-7-2	-0.934049	2.46751	21.4937
ID-412-8-2	-0.183218	-0.689431	1.59951
ID-412-9-2	-0.720365	0.168291	15.8775
ID-412-10-2	-0.146203	1.22696	-3.95759
ID-412-1-3	-0.437059	1.5546	2.98934
ID-412-2-3	-0.701344	-0.940249	6.66863
ID-412-3-3	0.582145	3.11408	0
ID-412-4-3	-0.0389981	1.40536	7.65944
ID-412-5-3	0.517557	0.158746	2.96342
ID-412-6-3	0.440319	0.175275	-4.94026
ID-412-7-3	0.182255	-0.247476	-0.610599
ID-412-8-3	0.166664	0.923002	-5.18866
ID-412-9-3	-0.38355	2.9912	-6.2044
ID-412-10-3	0.257485	-2.1905	2.83909
ID-412-1-4	-0.50979	1.55923	-8.92291
ID-412-2-4	-0.625586	-0.632759	5.9272
ID-412-3-4	0.563967	2.20322	0
ID-412-4-4	-0.57698	0.637601	7.90122
ID-412-5-4	0.386995	-0.00628717	5.35309
ID-412-6-4	0.389662	0.247015	-5.40558
ID-412-7-4	0.217098	0.0509642	-0.590354
ID-412-8-4	0.0832125	1.10436	-10.2149
ID-412-9-4	-0.645124	2.93933	-8.01081
ID-412-10-4	0.188164	-2.25116	3.47735
ID-412-1-5	0.525388	-0.898635	-4.54578
ID-412-2-5	0.23273	2.4133	-8.54002
ID-412-3-5	-1.38149	-5.46827	-0.177837
ID-412-4-5	-0.900657	-1.33133	-5.86776
ID-412-5-5	-0.49392	-0.476453	2.07629
ID-412-6-5	-0.631793	-0.018457	7.49662
ID-412-7-5	-1.80151	0.86483	-10.1813
ID-412-8-5	1.34545	0.0813081	14.1399
ID-412-9-5	0.280804	0.424745	-7.94873
ID-412-10-5	-0.395751	0.0295109	-0.289945
ID-412-1-6	0.288708	-0.915026	-2.74071
ID-412-2-6	0.541449	2.48034	-13.4601
ID-412-3-6	-1.65517	-7.67672	-3.49675
ID-412-4-6	-1.29756	-1.55616	-5.54462
ID-412-5-6	-0.518708	-0.203001	2.02119
ID-412-6-6	-0.552905	-0.0210607	7.48848
ID-412-7-6	-1.66713	0.893391	-9.90733
ID-412-8-6	1.22503	-0.416126	13.4778
ID-412-9-6	0.0635178	-0.00315139	-8.19896
ID-412-10-6	-0.163821	0.0658204	-0.00908119
ID368-1-1	-0.764116	-0.520308	-6.15387
ID368-2-1	0.263042	-2.07061	1.98587
ID368-3-1	0.143036	-1.3265	-5.54579
ID368-4-1	0.639112	-0.633742	1.55473
ID368-5-1	0.119722	2.60101	-0.949064
ID368-6-1	2.16067	0.925981	1.94559
ID368-7-1	0.28986	2.08554	5.67332
ID368-8-1	1.14271	-0.987193	-4.88541
ID368-9-1	1.22062	0.110645	-4.77166
ID368-10-1	1.39979	-3.86332	3.08979
ID368-1-2	-0.965436	-0.695948	-2.29576
ID368-2-2	0.949992	-1.67515	0.937412
ID368-3-2	0.0912425	-1.24358	-5.15901
ID368-4-2	0.578569	-0.428729	1.86243
ID368-5-2	0.170604	2.41548	-1.36632
ID368-6-2	2.34873	0.952061	1.61877
ID368-7-2	0.591361	1.92423	4.164
ID368-8-2	0.694987	-0.680427	-0.979233
ID368-9-2	1.16234	-0.0194777	-7.26605
ID368-10-2	1.65189	-4.12268	0.844981
ID368-1-3	-0.46147	-0.423171	-10.3979
ID368-2-3	0.566834	-0.589065	-4.87388
ID368-3-3	0.918027	1.38492	-2.7813
ID368-4-3	0.610635	-0.947896	2.44986
ID368-5-3	-0.30491	-2.35828	-1.55427
ID368-6-3	0.973847	2.43301	-7.36516
ID368-7-3	-0.808427	0.596117	-10.7085
ID368-8-3	0.0149002	0.938334	-9.18715
ID368-9-3	-1.31864	-0.287192	-11.6821
ID368-10-3	-0.815377	1.43178	3.19322
ID368-1-4	-0.524375	-0.528936	-7.26318
ID368-2-4	1.02028	-0.438101	4.48116
ID368-3-4	1.02355	1.15473	-0.617231
ID368-4-4	0.801516	-0.986551	1.88185
ID368-5-4	-0.159058	-2.47868	3.59793
ID368-6-4	0.977017	2.34517	-11.3577
ID368-7-4	-0.311666	0.374581	-14.8144
ID368-8-4	0.1144	1.31349	-10.1685
ID368-9-4	-1.38066	0.617908	-11.557
ID368-10-4	-0.385661	1.54885	5.97045
ID368-1-5	-2.07769	1.15714	-1.61951
ID368-2-5	1.69485	1.45213	1.32561
ID368-3-5	-0.324023	0.265602	-1.2531
ID368-4-5	0.590246	0.24491	4.5488
ID368-5-5	-0.682216	0.902776	5.029
ID368-6-5	1.14126	1.81451	-6.83549
ID368-7-5	0.606728	0.12752	-7.19662
ID368-8-5	0.571665	0.116201	4.33312
ID368-9-5	1.11646	1.03058	13.1647
ID368-10-5	-0.158027	2.19676	6.83295
ID368-1-6	-2.03614	0.695924	-1.64653
ID368-2-6	1.4878	0.822843	3.28671
ID368-3-6	-0.517658	0.488768	0.367782
ID368-4-6	0.574631	0.211775	4.22973
ID368-5-6	-0.408611	0.902726	1.04763
ID368-6-6	1.24567	1.70632	-9.62525
ID368-7-6	0.510466	0.0837385	-8.45431
ID368-8-6	0.496602	0.535103	-2.81407
ID368-9-6	0.573753	1.30602	9.78668
ID368-10-6	-0.140949	2.40516	5.82218
ID-358-1-1	-0.419856	0.72268	0.0880777
ID-358-2-1	-0.796809	1.85906	5.09217
ID-358-3-1	1.39992	1.83605	-15.23
ID-358-4-1	-3.11726	-1.29345	0
ID-358-5-1	-0.442733	1.95972	-4.64897
ID-358-6-1	0.102484	0.0358506	4.35056
ID-358-7-1	-2.11018	-1.27388	6.66412
ID-358-8-1	-0.687806	0.0235802	-5.48853
ID-358-9-1	-0.711186	-0.778914	-5.20638
ID-358-10-1	-0.368935	1.93649	-3.13354
ID-358-1-2	-0.529115	0.597028	-0.458945
ID-358-2-2	0.197532	1.44288	9.69886
ID-358-3-2	0.775138	1.4216	-14.7178
ID-358-4-2	-1.28831	3.14136	0
ID-358-5-2	0.0273137	1.26244	-5.16017
ID-358-6-2	-0.106586	0.249009	5.66102
ID-358-7-2	-0.596955	-0.87702	5.16547
ID-358-8-2	-0.249125	0.107421	-4.09295
ID-358-9-2	-1.07313	-1.04718	-7.03025
ID-358-10-2	-0.220215	1.88667	3.66008
ID-358-1-3	0.683586	0.39624	5.63984
ID-358-2-3	0.82474	-1.28192	3.06385
ID-358-3-3	1.52335	-1.91583	-4.35918
ID-358-4-3	-3.90392	-0.307429	-1.28336
ID-358-5-3	-2.63856	1.20322	14.0836
ID-358-6-3	-0.0891543	1.31332	6.4681
ID-358-7-3	-1.34309	-2.19768	-8.36876
ID-358-8-3	0.735806	2.62817	0.0147901
ID-358-9-3	0.766853	-1.1942	-9.1491
ID-358-10-3	-1.25432	0.0622087	-3.1964
ID-358-1-4	0.64759	0.368411	5.55138
ID-358-2-4	0.446469	-1.04922	0.608628
ID-358-3-4	0.845277	-1.51493	-3.62903
ID-358-4-4	0.153062	3.08746	0
ID-358-5-4	-2.09987	0.603982	12.739
ID-358-6-4	0.00519908	1.19538	6.87186
ID-358-7-4	-0.338798	-1.33126	-8.39113
ID-358-8-4	1.05277	2.55387	0.821481
ID-358-9-4	0.424131	-0.747917	-8.55045
ID-358-10-4	-0.517926	-0.410248	-3.6545
ID-358-1-5	0.13409	-1.2663	-14.6757
ID-358-2-5	1.68573	1.54311	-0.314243
ID-358-3-5	-0.108481	-1.95893	-9.31944
ID-358-4-5	-0.0355243	2.14327	-0.636852
ID-358-5-5	-2.54982	2.7413	-15.1723
ID-358-6-5	0.315659	0.286415	3.05635
ID-358-7-5	1.37104	0.0246622	6.02848
ID-358-8-5	-0.320292	-0.313751	6.85345
ID-358-9-5	-0.492678	2.25548	-0.948111
ID-358-10-5	-0.238794	-0.0226327	9.78105
ID-358-1-6	0.31722	-1.30269	-13.6361
ID-358-2-6	1.74429	1.22195	-0.574557
ID-358-3-6	-0.316127	-2.0988	-6.54865
ID-358-4-6	-0.909135	1.83461	0
ID-358-5-6	-2.0743	2.16419	-15.7318
ID-358-6-6	0.28916	0.294756	2.96255
ID-358-7-6	1.39902	-0.327069	1.54946
ID-358-8-6	-0.862766	-0.313915	4.52755
ID-358-9-6	-0.673059	2.58533	0
ID-358-10-6	-0.304367	-0.105347	13.4865
ID-320-1-1	-0.710758	0.44393	5.9997
ID-320-2-1	0.438458	0.310104	-8.56111
ID-320-3-1	1.39658	1.67294	10.1202
ID-320-4-1	-1.11077	0.764572	8.14759
ID-320-5-1	-0.312041	-0.381797	-0.641247
ID-320-6-1	-0.0675304	-0.146634	-10.339
ID-320-7-1	0.503016	-2.42241	4.15069
ID-320-8-1	-0.388093	0.441308	13.7217
ID-320-9-1	-0.858989	-1.04797	2.22781
ID-320-10-1	-0.437224	-1.12497	2.21688
ID-320-1-2	-0.877801	0.219637	6.23893
ID-320-2-2	0.304615	0.554168	-7.3495
ID-320-3-2	1.53028	1.5687	12.0399
ID-320-4-2	-0.643939	0.62699	6.77935
ID-320-5-2	-0.729041	-0.475286	-5.89035
ID-320-6-2	0.337618	-0.18627	-3.96432
ID-320-7-2	0.717348	-2.23877	9.32305
ID-320-8-2	-0.472779	0.623145	13.3955
ID-320-9-2	-0.98176	-0.690314	2.55987
ID-320-10-2	-1.29039	-2.42921	-3.71567
ID-320-1-3	-0.678806	-0.943292	-8.57752
ID-320-2-3	-0.397412	-0.937074	1.19898
ID-320-3-3	2.75288	0.484519	10.2383
ID-320-4-3	0.34571	1.68226	-0.892677
ID-320-5-3	-0.2689	0.542021	-8.51073
ID-320-6-3	0.220332	-3.69486	0
ID-320-7-3	-0.337661	-1.38128	-5.01205
ID-320-8-3	2.02486	1.41087	-22.7849
ID-320-9-3	-1.41079	-1.37838	0.825022
ID-320-10-3	0.290001	-1.49404	-9.57338
ID-320-1-4	-0.496382	-1.03298	-9.12223
ID-320-2-4	-0.590159	-1.12476	1.32865
ID-320-3-4	2.79007	0.789639	9.30231
ID-320-4-4	0.422681	1.43086	-1.65511
ID-320-5-4	-0.478603	0.509918	-6.92358
ID-320-6-4	0.52275	-3.44217	1.66311
ID-320-7-4	-0.381746	-1.93782	-5.10377
ID-320-8-4	2.05149	0.773133	-22.9981
ID-320-9-4	-1.7972	-1.60935	-4.73015
ID-320-10-4	-0.17172	-1.20609	-7.28738
ID-320-1-5	0.328628	0.157621	-12.6859
ID-320-2-5	-0.115564	-1.24461	1.15174
ID-320-3-5	0.554098	2.13517	-4.3909
ID-320-4-5	0.013794	-0.254179	12.5866
ID-320-5-5	-0.354825	1.56647	-12.6805
ID-320-6-5	-2.85588	0.975906	2.75547
ID-320-7-5	-1.25903	-0.500887	-2.10574
ID-320-8-5	-0.720862	-1.22637	-6.98153
ID-320-9-5	-0.886155	0.192974	-1.78724
ID-320-10-5	0.949153	-0.89773	12.336
ID-320-1-6	0.288445	0.191557	-9.87131
ID-320-2-6	-0.236968	-1.31202	1.13064
ID-320-3-6	0.666734	2.15642	-4.33609
ID-320-4-6	-0.219309	-0.753275	7.42833
ID-320-5-6	-0.209547	1.43357	-9.56926
ID-320-6-6	-1.80087	1.12571	-1.79631
ID-320-7-6	-0.949152	-0.709526	-4.84409
ID-320-8-6	-1.02179	-1.30703	-6.99599
ID-320-9-6	-0.537884	0.321229	0.517489
ID-320-10-6	0.678689	-1.24294	14.6538
ID768-1-1	0.197562	0.650623	2.71841
ID768-2-1	-1.43423	-2.41561	-4.08746
ID768-3-1	-0.557073	1.25128	-0.908056
ID768-4-1	1.91304	2.53693	9.88888
ID768-5-1	-3.67203	5.58995	-1.5262
ID768-6-1	0.304811	-4.83149	4.36307
ID768-7-1	-1.58199	-0.527679	-2.84817
ID768-8-1	0.876776	-0.817823	-4.05655
ID768-9-1	-0.57417	-2.2398	-6.21117
ID768-10-1	-2.76437	2.70377	0
ID768-1-2	0.263202	0.405917	-1.30158
ID768-2-2	-1.46787	-2.33	-1.49185
ID768-3-2	-1.2048	1.26044	-1.43745
ID768-4-2	1.33103	1.22127	10.1413
ID768-5-2	0.976017	4.59181	-3.16993
ID768-6-2	0.449976	-4.89087	2.76497
ID768-7-2	-1.65362	-0.4152	1.00018
ID768-8-2	1.18399	-1.03001	-2.28161
ID768-9-2	-0.32236	-1.95136	-7.0459
ID768-10-2	-1.02125	-0.305083	1.50156
ID768-1-3	-1.00362	0.61617	-13.0513
ID768-2-3	-0.95225	0.802701	1.7303
ID768-3-3	-2.1558	-0.890499	-5.01633
ID768-4-3	1.11844	-2.75121	6.60529
ID768-5-3	-4.70041	-3.10838	0
ID768-6-3	-0.221925	4.61738	0.741233
ID768-7-3	0.739734	-2.47594	1.03354
ID768-8-3	-0.323183	-0.257135	5.96598
ID768-9-3	-0.312625	-0.43392	6.09574
ID768-10-3	0.829784	-2.42076	-2.44329
ID768-1-4	-0.867237	0.379195	-13.6462
ID768-2-4	-1.1181	0.51387	-2.78466
ID768-3-4	-0.843011	-1.24482	-4.72578
ID768-4-4	0.734845	0.70941	6.00098
ID768-5-4	-3.87535	-4.98725	0
ID768-6-4	-0.2568	3.97957	-1.68195
ID768-7-4	0.757204	-2.80636	1.90063
ID768-8-4	-0.115577	-0.627031	7.71719
ID768-9-4	-0.203398	-0.320991	5.559
ID768-10-4	1.36919	0.0211421	0
ID768-1-5	2.81411	-0.913576	7.75762
ID768-2-5	-1.65913	-2.00102	-5.09534
ID768-3-5	-0.316844	-0.441873	-8.52931
ID768-4-5	2.95288	-1.45351	2.85774
ID768-5-5	-1.17666	-4.95989	-0.685076
ID768-6-5	0.449961	0.643395	8.70002
ID768-7-5	-0.950154	1.32946	-14.1405
ID768-8-5	-3.18955	2.75563	5.92715
ID768-9-5	0.17358	-2.25118	-12.0203
ID768-10-5	-2.14773	-5.28129	0
ID768-1-6	2.71492	-0.739833	7.78037
ID768-2-6	-2.30942	-1.58438	-5.74309
ID768-3-6	-0.977923	-0.469394	-6.98299
ID768-4-6	3.02396	3.03081	0
ID768-5-6	1.33056	-5.94672	-3.48724
ID768-6-6	-0.229654	0.674958	9.71056
ID768-7-6	-0.914373	1.33529	-17.8057
ID768-8-6	-3.61273	3.16371	9.80894
ID768-9-6	0.530506	-2.18278	-14.3981
ID768-10-6	-4.53528	-5.79162	0
ID-47-1-1	-0.36526	0.61365	-3.4098
ID-47-2-1	-0.546933	2.30179	-1.07087
ID-47-3-1	-0.743248	-1.82351	4.57203
ID-47-4-1	0.373477	-0.200169	-7.27154
ID-47-5-1	0.409919	-0.27548	1.81563
ID-47-6-1	-0.3299	-0.218212	-8.57504
ID-47-7-1	0.736942	0.20171	-14.9869
ID-47-8-1	0.516516	-1.14775	-14.5586
ID-47-9-1	1.46396	-1.20306	-6.98435
ID-47-10-1	0.0241085	-2.35154	-5.81607
ID-47-1-2	-0.773755	0.553595	-5.3576
ID-47-2-2	-0.5488	2.25972	-0.866872
ID-47-3-2	-1.19318	-4.35892	2.95787
ID-47-4-2	0.748066	-0.305666	-5.45466
ID-47-5-2	0.236026	-0.425772	4.37978
ID-47-6-2	-0.0296612	-0.35528	-3.18593
ID-47-7-2	-0.415811	0.479278	-13.1302
ID-47-8-2	0.672805	-1.01803	-13.4706
ID-47-9-2	1.53821	-1.19344	-10.6711
ID-47-10-2	-0.414704	-0.537789	-3.11637
ID-47-1-3	-1.30566	-2.52492	-0.575206
ID-47-2-3	0.567883	2.53918	1.62451
ID-47-3-3	2.07284	2.14083	0
ID-47-4-3	0.985302	-0.390087	7.53706
ID-47-5-3	-0.814547	-0.400647	3.82496
ID-47-6-3	0.112982	0.932576	-2.38078
ID-47-7-3	1.68393	0.964423	-11.2143
ID-47-8-3	-0.363343	0.507141	2.71967
ID-47-9-3	-0.346695	-1.66896	-0.12773
ID-47-10-3	5.63876	-5.25189	4.20447
ID-47-1-4	-1.34071	-2.39883	-1.08093
ID-47-2-4	0.300658	2.66	2.31755
ID-47-3-4	3.8727	2.90683	0
ID-47-4-4	0.906077	-0.440914	10.3702
ID-47-5-4	-0.575674	-0.277004	4.02158
ID-47-6-4	0.00516761	0.559433	-2.38615
ID-47-7-4	1.53542	0.195983	-10.7834
ID-47-8-4	-0.50063	0.555924	2.78869
ID-47-9-4	-0.355716	-1.95436	0.273354
ID-47-10-4	4.25179	-5.70573	8.78872
ID-47-1-5	-0.374984	-3.63385	4.72678
ID-47-2-5	-0.650101	-0.416363	0.798474
ID-47-3-5	2.39087	-1.11311	0
ID-47-4-5	0.296311	-0.258457	-8.19914
ID-47-5-5	-0.21061	-0.0914483	4.7221
ID-47-6-5	-1.28602	-0.74744	4.47424
ID-47-7-5	-0.596466	1.06266	-3.57023
ID-47-8-5	0.59417	-0.938531	3.69089
ID-47-9-5	-0.112515	-1.92136	6.82649
ID-47-10-5	-1.06855	4.15496	-8.03512
ID-47-1-6	-0.00290398	-3.15348	2.18816
ID-47-2-6	-0.903561	-0.414557	1.28045
ID-47-3-6	2.06866	0.309491	0
ID-47-4-6	0.849562	-0.360182	-8.09355
ID-47-5-6	-0.56633	-0.131915	4.72864
ID-47-6-6	-0.950629	-0.653236	4.9911
ID-47-7-6	-1.06641	0.988279	-4.18887
ID-47-8-6	0.547216	-0.736882	3.70327
ID-47-9-6	0.385624	-1.80877	6.49674
ID-47-10-6	-0.31354	2.48368	-9.86576
ID-715-1-1	0.76816	1.90872	-2.14279
ID-715-2-1	-1.65195	-0.342874	-11.2328
ID-715-3-1	1.02126	0.451038	-6.00487
ID-715-4-1	0.250268	-2.21603	0.888341
ID-715-5-1	1.19625	1.70215	-0.664233
ID-715-6-1	0.453562	1.89276	5.24633
ID-715-7-1	-0.92518	0.203693	3.21465
ID-715-8-1	-0.0167119	-1.14531	-3.0218
ID-715-9-1	-1.23509	-0.525373	-11.136
ID-715-10-1	1.97628	1.46759	-2.32883
ID-715-1-2	0.387768	1.46479	-3.40907
ID-715-2-2	-1.22089	-0.250534	-7.18476
ID-715-3-2	1.06611	0.192333	-5.47146
ID-715-4-2	0.490696	-1.56138	3.57936
ID-715-5-2	-0.524181	1.99038	3.30918
ID-715-6-2	-1.31507	3.08325	7.18847
ID-715-7-2	-0.721587	0.073983	4.80163
ID-715-8-2	-0.296024	-0.971914	-0.998341
ID-715-9-2	-1.46973	0.638355	-9.90403
ID-715-10-2	1.28929	1.49009	0.786021
ID-715-1-3	-0.647559	-2.23832	-5.74968
ID-715-2-3	-0.834098	1.01909	-7.96863
ID-715-3-3	-1.39048	-0.0606744	11.0016
ID-715-4-3	0.0762092	3.20492	5.93067
ID-715-5-3	0.891566	10.0316	0.0358922
ID-715-6-3	-0.820873	-4.97599	0
ID-715-7-3	-0.617214	-1.92553	3.40785
ID-715-8-3	0.458535	0.219065	4.59633
ID-715-9-3	-1.44255	1.31715	-5.24682
ID-715-10-3	-2.04093	-0.286359	3.3078
ID-715-1-4	-0.224127	-2.07323	-3.57851
ID-715-2-4	-0.786502	0.78402	-7.85082
ID-715-3-4	-1.2582	0.166867	10.1989
ID-715-4-4	-0.252855	2.9198	3.62179
ID-715-5-4	-0.628121	9.97635	-1.81665
ID-715-6-4	-0.171151	-3.24358	-2.48819
ID-715-7-4	-0.427917	-1.71314	4.79317
ID-715-8-4	0.10791	0.0927916	1.0797
ID-715-9-4	-1.30414	1.56686	-0.547547
ID-715-10-4	-1.88016	-0.112477	3.20387
ID-715-1-5	1.45587	-1.81479	11.523
ID-715-2-5	-0.698391	-2.32601	4.50188
ID-715-3-5	1.46029	2.44169	-6.17684
ID-715-4-5	-2.01927	-1.63396	-14.9977
ID-715-5-5	3.29586	0.666539	0
ID-715-6-5	0.0214535	-2.88536	0
ID-715-7-5	-0.821421	1.17028	0.748564
ID-715-8-5	-0.810962	-3.61001	20.017
ID-715-9-5	-0.457422	0.208077	9.32315
ID-715-10-5	0.657841	2.00031	-7.14123
ID-715-1-6	1.41411	-1.83988	13.0961
ID-715-2-6	-0.633365	-2.15055	3.56125
ID-715-3-6	1.13155	2.46161	-5.78773
ID-715-4-6	-1.68849	-1.33894	-17.4263
ID-715-5-6	3.24313	1.06905	0
ID-715-6-6	0.229682	-3.035	-1.96624
ID-715-7-6	-1.07736	0.905145	2.60507
ID-715-8-6	-0.557026	-3.3778	18.1543
ID-715-9-6	-0.2628	0.785478	11.1363
ID-715-10-6	0.518032	1.5116	-3.9573
ID-687-1-1	-1.91269	-0.0147963	2.5262
ID-687-2-1	0.345208	0.989984	-13.1444
ID-687-3-1	0.546134	1.17801	-4.41222
ID-687-4-1	-0.315429	1.405	5.89968
ID-687-5-1	-0.821026	-0.918229	-7.8004
ID-687-6-1	-0.25724	3.02318	0
ID-687-7-1	-0.885523	1.42728	1.79037
ID-687-8-1	-0.271367	1.65011	-3.30378
ID-687-9-1	1.01958	-1.24079	-1.93386
ID-687-10-1	0.332755	1.36213	-2.08927
ID-687-1-2	-2.28961	0.0763249	-1.40769
ID-687-2-2	0.0601374	0.912419	-13.2345
ID-687-3-2	0.00437431	1.25026	-5.81821
ID-687-4-2	-0.390799	1.85054	6.78553
ID-687-5-2	-0.391046	-0.410938	-7.88423
ID-687-6-2	-1.15204	2.77209	-0.0834021
ID-687-7-2	-0.713389	1.75333	2.73933
ID-687-8-2	-0.606774	1.74077	-9.33941
ID-687-9-2	0.635896	-0.649026	-5.02035
ID-687-10-2	0.0501569	1.62835	0.258146
ID-687-1-3	-2.13781	-1.19566	-8.48908
ID-687-2-3	-1.01668	0.106671	-3.43261
ID-687-3-3	2.09291	0.436977	-10.4756
ID-687-4-3	-0.0107672	2.59322	-5.34236
ID-687-5-3	1.16721	0.376231	-2.25007
ID-687-6-3	-0.287226	-0.515711	-5.62056
ID-687-7-3	-0.898271	-1.45363	8.99843
ID-687-8-3	-0.542135	-1.6286	4.44354
ID-687-9-3	0.732107	-3.28517	1.42125
ID-687-10-3	-0.25298	-1.49263	-8.58582
ID-687-1-4	-0.906224	-1.31021	-11.6058
ID-687-2-4	-1.02216	0.0498869	-3.76261
ID-687-3-4	2.00843	1.02412	-7.1977
ID-687-4-4	-0.0120789	2.50624	-5.65138
ID-687-5-4	1.07702	0.499497	-2.64228
ID-687-6-4	-0.391427	-0.697313	-5.07846
ID-687-7-4	-1.02163	-0.927025	7.86706
ID-687-8-4	-0.517061	-2.15067	3.48751
ID-687-9-4	0.422325	-3.34397	-1.43808
ID-687-10-4	-0.236071	-2.0526	-6.6427
ID-687-1-5	0.00820341	1.55882	0
ID-687-2-5	0.305436	0.183579	-2.90479
ID-687-3-5	1.67901	1.00682	2.43137
ID-687-4-5	-0.278351	1.68006	-3.211
ID-687-5-5	1.20842	1.02136	4.57646
ID-687-6-5	-0.4574	0.440103	1.42272
ID-687-7-5	-2.21828	-1.40841	5.03892
ID-687-8-5	0.187503	2.90354	-1.24812
ID-687-9-5	-0.94905	-0.84136	10.7228
ID-687-10-5	0.386468	0.628789	-4.82169
ID-687-1-6	-0.640508	-0.0651775	2.25575
ID-687-2-6	0.202413	0.299231	-3.02592
ID-687-3-6	1.33706	0.657654	1.64114
ID-687-4-6	-0.483945	1.75769	-2.72516
ID-687-5-6	0.786308	1.04258	4.35454
ID-687-6-6	0.634571	1.20066	1.44868
ID-687-7-6	-2.18253	-1.38952	4.96571
ID-687-8-6	0.240118	3.41457	-5.44294
ID-687-9-6	-1.23141	-0.877339	9.77782
ID-687-10-6	0.00537701	1.27387	-7.41757
ID-69-1-1	1.1141	0.580134	-3.92553
ID-69-2-1	-1.32002	0.980855	0
ID-69-3-1	-1.98117	-6.55939	-4.14762
ID-69-4-1	-2.25491	-2.11107	-5.41697
ID-69-5-1	1.07698	-1.48809	8.71743
ID-69-6-1	-0.0451659	0.831293	-6.6024
ID-69-7-1	0.793324	-1.94245	-11.7461
ID-69-8-1	1.27699	0.773504	16.4816
ID-69-9-1	0.297026	2.18854	3.46436
ID-69-10-1	1.00319	0	0
ID-69-1-2	0.921047	0.742382	-8.75237
ID-69-2-2	-0.938142	0.877162	0.22974
ID-69-3-2	-1.27807	-3.71016	0.321167
ID-69-4-2	-2.22809	-3.21084	-6.23212
ID-69-5-2	1.36174	-1.50859	8.83027
ID-69-6-2	0.205613	0.922006	-7.29928
ID-69-7-2	0.257929	-2.66086	-9.68118
ID-69-8-2	0.964607	0.559134	12.8971
ID-69-9-2	-0.121107	2.23143	3.56995
ID-69-10-2	-2.39871	1.5293	0
ID-69-1-3	0.00697396	-0.00341501	-10.0791
ID-69-2-3	-0.695261	1.46131	1.89074
ID-69-3-3	-0.879424	4.09192	-5.15568
ID-69-4-3	1.52411	-6.51565	-7.77121
ID-69-5-3	-0.365712	-0.345402	8.21404
ID-69-6-3	-0.210222	2.43506	-5.94252
ID-69-7-3	1.12485	-1.47467	-4.96018
ID-69-8-3	1.53005	0.611	1.44329
ID-69-9-3	1.61247	-2.48388	-5.99213
ID-69-10-3	0	0	0
ID-69-1-4	-0.0166558	-0.0770817	-8.61041
ID-69-2-4	-0.442824	1.73511	-0.488191
ID-69-3-4	-1.5366	-1.96979	-1.89252
ID-69-4-4	1.72264	-5.95127	-7.32493
ID-69-5-4	0.383012	-0.315093	3.08537
ID-69-6-4	-0.206411	2.45656	-5.44582
ID-69-7-4	1.02158	0.146634	-8.47392
ID-69-8-4	2.34576	1.09374	5.94331
ID-69-9-4	1.64	-1.56383	-5.50684
ID-69-10-4	0.590214	0	0
ID-69-1-5	-0.146469	-2.10619	-4.97951
ID-69-2-5	-1.63959	-3.56828	-9.28659
ID-69-3-5	-0.409238	-0.262745	-8.31247
ID-69-4-5	-2.24879	2.55542	-10.9117
ID-69-5-5	0.469504	0.895823	-1.35524
ID-69-6-5	-1.49656	-2.01796	-8.72303
ID-69-7-5	0.217085	-1.2414	-5.59777
ID-69-8-5	1.77002	-1.3008	16.3181
ID-69-9-5	1.71234	0.833067	-4.67516
ID-69-10-5	1.13805	-3.89549	0
ID-69-1-6	0.317616	-2.48103	-5.33532
ID-69-2-6	-1.09342	-2.84521	-9.55229
ID-69-3-6	-0.456332	1.86607	-6.54613
ID-69-4-6	-1.85712	3.09654	-10.7955
ID-69-5-6	0.668928	0.610978	-1.38589
ID-69-6-6	-1.29684	-2.00088	-8.73627
ID-69-7-6	0.067963	-1.57963	-6.7446
ID-69-8-6	1.66437	-1.49079	16.9947
ID-69-9-6	1.75077	0.570907	-4.16178
ID-69-10-6	1.74664	-4.05348	0
ID-73-1-1	-0.356612	1.70735	1.64082
ID-73-2-1	0.668647	-1.33626	1.11123
ID-73-3-1	-1.9428	1.27145	2.7486
ID-73-4-1	-0.142024	6.92656	2.5262
ID-73-5-1	1.5287	0.0894128	-9.43009
ID-73-6-1	-0.516753	1.48281	-0.487068
ID-73-7-1	1.07388	-1.72481	10.2914
ID-73-8-1	2.48199	1.91139	7.58149
ID-73-9-1	-0.412651	-1.71356	0.143898
ID-73-10-1	-0.42125	1.6604	0
ID-73-1-2	-0.318065	1.8394	-1.89034
ID-73-2-2	0.598598	-1.19234	0.0471234
ID-73-3-2	-1.27578	0.737574	-2.95787
ID-73-4-2	-0.602872	8.56143	-0.59231
ID-73-5-2	0.306143	-0.342008	-10.6599
ID-73-6-2	-0.445948	1.60961	3.19405
ID-73-7-2	0.639334	-1.6689	5.35014
ID-73-8-2	2.47174	1.89457	8.34666
ID-73-9-2	-0.253125	-1.97282	-0.0949895
ID-73-10-2	-0.413324	1.93135	-5.67571
ID-73-1-3	0.407761	1.52035	-19.5735
ID-73-2-3	-1.03326	-0.404409	-7.10667
ID-73-3-3	-0.863223	1.63346	-4.98743
ID-73-4-3	0.963727	-3.00059	3.23756
ID-73-5-3	0.521919	1.18675	-1.60583
ID-73-6-3	-0.402741	0.779023	4.92698
ID-73-7-3	1.082	-1.43095	-1.83038
ID-73-8-3	2.75785	3.20834	-12.2267
ID-73-9-3	0.579315	-0.70526	-7.92032
ID-73-10-3	-2.14259	-3.98694	7.15763
ID-73-1-4	0.305349	1.1354	-18.4323
ID-73-2-4	-0.805455	-0.367402	-7.55678
ID-73-3-4	-0.604191	2.17156	-6.89448
ID-73-4-4	1.4895	-1.34274	7.94851
ID-73-5-4	0.0140329	1.03641	0.0056921
ID-73-6-4	0.015566	0.233005	3.16968
ID-73-7-4	0.65755	-1.45376	2.53404
ID-73-8-4	2.04048	3.51766	-10.2982
ID-73-9-4	0.696606	-0.551626	-6.4446
ID-73-10-4	-1.47274	-4.76213	7.06472
ID-73-1-5	1.25722	-0.999087	-11.8366
ID-73-2-5	-0.499244	-0.5218	0.0991403
ID-73-3-5	-1.74973	-1.32372	1.014
ID-73-4-5	0.15506	5.82797	-2.84187
ID-73-5-5	-1.05467	-0.442225	0.375145
ID-73-6-5	-0.0821082	0.511431	3.68625
ID-73-7-5	0.620204	-1.92316	6.36812
ID-73-8-5	-2.62873	0.0718352	0
ID-73-9-5	0.474674	0.370559	-4.71168
ID-73-10-5	1.40607	3.33003	-0.169925
ID-73-1-6	1.84937	-1.03034	-13.7452
ID-73-2-6	-0.741389	-0.502151	-0.316566
ID-73-3-6	-1.98176	-1.25498	4.37043
ID-73-4-6	-0.1724	5.24235	-0.841375
ID-73-5-6	-0.522465	-0.580677	2.8122
ID-73-6-6	0.129995	0.555687	3.44014
ID-73-7-6	0.453119	-1.75468	9.0253
ID-73-8-6	-1.48832	-0.886275	0
ID-73-9-6	0.52959	0.113848	-4.28585
ID-73-10-6	1.30698	2.75815	-4.14513
ID-556-1-1	-0.816786	-2.33702	6.19683
ID-556-2-1	0.61232	-0.603801	13.77
ID-556-3-1	0.827275	-2.85036	-9.31084
ID-556-4-1	1.65419	5.25242	0
ID-556-5-1	0.107551	0.0870641	-1.89482
ID-556-6-1	0.608001	-4.01886	0.125057
ID-556-7-1	2.4715	4.37783	0
ID-556-8-1	0.526641	-0.615448	-8.5713
ID-556-9-1	5.79206	-1.07948	-5.09099
ID-556-10-1	-2.04378	-2.14036	0.397879
ID-556-1-2	-0.863612	-2.6223	5.424
ID-556-2-2	0.796711	-0.435189	12.0635
ID-556-3-2	0.689299	-2.80891	-9.42659
ID-556-4-2	0.736431	4.40326	-4.40769
ID-556-5-2	0.20634	-0.118309	0.485427
ID-556-6-2	0.861942	-8.50025	-1.14396
ID-556-7-2	1.55525	2.9085	0
ID-556-8-2	0.647597	-0.539735	-5.41128
ID-556-9-2	1.72252	-0.534289	-4.99671
ID-556-10-2	-2.15591	-1.65604	-3.00161
ID-556-1-3	0.449747	0.115088	1.07085
ID-556-2-3	-0.575983	1.49345	-9.75427
ID-556-3-3	0.179242	1.99127	3.04858
ID-556-4-3	2.01048	-6.38807	9.95679
ID-556-5-3	1.11919	-2.01364	3.75613
ID-556-6-3	1.50595	3.31963	-2.14169
ID-556-7-3	-6.39364	7.00676	0
ID-556-8-3	-0.562179	1.56331	-15.2196
ID-556-9-3	-0.470528	1.1055	7.62507
ID-556-10-3	-1.40242	0.694475	9.29984
ID-556-1-4	0.701235	0.131279	1.29665
ID-556-2-4	-0.435415	1.4286	-12.8491
ID-556-3-4	0.70804	2.41616	2.40008
ID-556-4-4	1.02836	-6.64617	9.608
ID-556-5-4	1.45478	-1.74703	3.84408
ID-556-6-4	0.998224	3.92398	0
ID-556-7-4	-2.2378	5.98318	0
ID-556-8-4	-0.818877	1.96977	-12.0842
ID-556-9-4	-0.1459	2.61279	7.09799
ID-556-10-4	-1.38183	-0.498337	8.59419
ID-556-1-5	0.307616	-0.901529	-3.67863
ID-556-2-5	0.0571955	-0.469555	0.247254
ID-556-3-5	0.816546	1.95606	-5.25523
ID-556-4-5	-0.964578	2.53141	1.36315
ID-556-5-5	0.274131	0.201868	-1.35364
ID-556-6-5	-1.07368	4.44123	-7.15512
ID-556-7-5	1.53051	-2.17487	-0.636852
ID-556-8-5	0.0154579	-2.19817	5.04375
ID-556-9-5	3.85984	6.27327	0
ID-556-10-5	0.950182	2.7616	8.94783
ID-556-1-6	0.199964	-0.928673	-3.66362
ID-556-2-6	0.493699	-0.493969	2.18704
ID-556-3-6	0.94637	2.25388	0
ID-556-4-6	-0.241893	2.58886	0
ID-556-5-6	0.123521	0.235075	3.24301
ID-556-6-6	-1.21858	4.31267	-3.59139
ID-556-7-6	1.87764	-1.17377	0
ID-556-8-6	-0.0781505	-2.94036	6.8724
ID-556-9-6	4.98077	5.98322	0
ID-556-10-6	0.864867	2.98163	8.08624
ID328-1-1	-1.46781	0.210174	5.26903
ID328-2-1	0.58242	2.13398	-11.116
ID328-3-1	0.0891917	1.01107	-7.66791
ID328-4-1	0.935625	0.199648	24.4542
ID328-5-1	-0.957529	-1.88248	-11.1415
ID328-6-1	-1.55979	1.32461	7.83686
ID328-7-1	-0.313987	2.46124	4.76377
ID328-8-1	-0.491968	-5.4766	0.827866
ID328-9-1	-0.224053	-0.681577	-2.34022
ID328-10-1	2.88182	-1.64218	-1.73918
ID328-1-2	-1.37867	-0.173496	8.23803
ID328-2-2	-0.618288	2.08598	-10.5422
ID328-3-2	0.0993844	1.01576	-4.08769
ID328-4-2	0.627528	-0.489756	18.1469
ID328-5-2	-0.363053	-2.10853	-8.65575
ID328-6-2	-2.24415	1.22799	8.02005
ID328-7-2	0.113	2.22922	5.43698
ID328-8-2	-3.46627	-3.56109	0.50156
ID328-9-2	-0.180415	-0.798172	-2.03499
ID328-10-2	2.7452	-0.360313	-2.73697
ID328-1-3	0.597815	3.24917	11.8244
ID328-2-3	-0.915763	-0.498425	-3.65232
ID328-3-3	-0.413683	1.72699	-11.8285
ID328-4-3	0.31088	-4.02907	-3.45493
ID328-5-3	-0.277564	0.0778328	-20.8751
ID328-6-3	1.54324	8.66288	1.9738
ID328-7-3	-1.04742	-4.21973	6.77859
ID328-8-3	-5.93139	-6.04578	0
ID328-9-3	-0.107417	-0.651723	-7.78304
ID328-10-3	0.639507	-0.880661	0
ID328-1-4	0.888874	3.29879	14.157
ID328-2-4	-0.889316	-0.0430569	1.78136
ID328-3-4	-0.555497	0.879722	-10.9646
ID328-4-4	0.345594	-2.94764	-2.75436
ID328-5-4	-0.295206	0.46305	-14.7069
ID328-6-4	2.40442	9.50632	2.66311
ID328-7-4	-0.844673	-3.30627	6.90306
ID328-8-4	-3.69766	-6.38183	0
ID328-9-4	-0.549523	-0.653647	-8.88803
ID328-10-4	0.117112	-1.92188	0
ID328-1-5	1.18344	-2.14532	8.67035
ID328-2-5	0.22422	-3.1448	2.2557
ID328-3-5	1.68009	-0.537829	-2.18667
ID328-4-5	0.849601	1.73117	-18.6962
ID328-5-5	0.0247372	0.0817595	-6.609
ID328-6-5	-4.78239	1.57506	5.95038
ID328-7-5	0.272373	-1.90281	4.34043
ID328-8-5	2.08816	1.1684	2.27795
ID328-9-5	-0.652439	-2.29785	4.60235
ID328-10-5	3.67742	-1.16055	-5.73019
ID328-1-6	0.905979	-2.05402	6.37158
ID328-2-6	0.127952	-3.7505	0
ID328-3-6	1.8306	-0.736101	2.35069
ID328-4-6	0.0175656	2.11707	-18.8643
ID328-5-6	0.100962	-0.116695	-7.86301
ID328-6-6	-4.38281	0.749763	5.2057
ID328-7-6	-0.213882	-1.38056	7.38135
ID328-8-6	2.33835	-0.229063	1.62149
ID328-9-6	-0.670014	-2.30359	7.02874
ID328-10-6	4.70017	-0.839047	-6.97438
* Supplementary Table 1 (tab “Non_overlapping_human_vlincRNAs” ) from St Laurent G, Shtokalo D, Dong B, Tackett M, Fan X, Lazorthes S, Nicolas E, Sang N, Triche T, McCaffrey T, et al: VlincRNAs controlled by retroviral elements are a hallmark of pluripotency and cancer. Genome Biology 2013, 14:R73.

## Sheet: S7
Supplementary Table 7: NGS reads of plasmid library and cell library
Plasmid_library					Cell_library
gRNA*	gRNA_sequence (5'-3')	Reads			gRNA*	gRNA_sequence (5'-3')	Reads
ATM-1	GTAGTATGTTGCTACAATCAGCTCCGTA	5015			ATM-1	GTAGTATGTTGCTACAATCAGCTCCGTA	3311
ATM-2	ACCTACTTACTGTACCTGGTGACAGATA	6676			ATM-2	ACCTACTTACTGTACCTGGTGACAGATA	4943
ATM-3	AATGCAACTTCCGTAAGGCATCGTAACA	2364			ATM-3	AATGCAACTTCCGTAAGGCATCGTAACA	1390
ATM-4	ACCTTGGTACAGTTGCTCAAGCAACGTG	225			ATM-4	ACCTTGGTACAGTTGCTCAAGCAACGTG	312
ATM-5	ATGACTGATCCTCCACCTCCATTAGATT	1077			ATM-5	ATGACTGATCCTCCACCTCCATTAGATT	1091
ATR-1	CTCGGCTATTATCAGCATACGCAAGGTA	9885			ATR-1	CTCGGCTATTATCAGCATACGCAAGGTA	6612
ATR-2	CCAGACAAGCATGATCCAGGCAGCGAAC	4106			ATR-2	CCAGACAAGCATGATCCAGGCAGCGAAC	2864
ATR-3	TTCGCACGTCAGCATTCTGGCATGGAGT	9459			ATR-3	TTCGCACGTCAGCATTCTGGCATGGAGT	9211
ATR-4	AATCGGCTCATGACCACTGGCCATTCCA	5671			ATR-4	AATCGGCTCATGACCACTGGCCATTCCA	4471
ATR-5	CATGCTGAGGCTGCGAGGCACTAGTCAA	11684			ATR-5	CATGCTGAGGCTGCGAGGCACTAGTCAA	9804
BCR-ABL-1	ACGTCTGCAGGTAGATCATGCGGAAGCG	377			BCR-ABL-1	ACGTCTGCAGGTAGATCATGCGGAAGCG	319
BCR-ABL-2	TTGCGGATCCGCTCGAAGTTGGACCTGA	17747			BCR-ABL-2	TTGCGGATCCGCTCGAAGTTGGACCTGA	13515
BCR-ABL-3	AAGTCCTCCTCGCTGGAGGTGAGGTTCT	2902			BCR-ABL-3	AAGTCCTCCTCGCTGGAGGTGAGGTTCT	2191
BCR-ABL-4	AGTGCCTCCAGGTGGCTCAGGTAAGTCT	1610			BCR-ABL-4	AGTGCCTCCAGGTGGCTCAGGTAAGTCT	4028
BCR-ABL-5	TGGCAACTCCGTAGTTGTCCACGAAGGC	2848			BCR-ABL-5	TGGCAACTCCGTAGTTGTCCACGAAGGC	2047
EIF4A3-1	CTCATCAATCTGAGTGGAATAGTACTGC	1730			EIF4A3-1	CTCATCAATCTGAGTGGAATAGTACTGC	1439
EIF4A3-2	CTCCATGCATTGAGGATACAGTGAAGTT	2786			EIF4A3-2	CTCCATGCATTGAGGATACAGTGAAGTT	2215
EIF4A3-3	TGTTGCAGAAGATGACCGCCTGAGTGAT	8310			EIF4A3-3	TGTTGCAGAAGATGACCGCCTGAGTGAT	7059
EIF4A3-4	CAATGCAGGCATGGCACTGGACATTCAT	6974			EIF4A3-4	CAATGCAGGCATGGCACTGGACATTCAT	5973
EIF4A3-5	ATCGTGGCCGTGGTCGCCATGATTCAGA	9593			EIF4A3-5	ATCGTGGCCGTGGTCGCCATGATTCAGA	6769
PRKDC-1	TTAGCTGGATGCAAGTTAGCCGCTGGAT	13893			PRKDC-1	TTAGCTGGATGCAAGTTAGCCGCTGGAT	9999
PRKDC-2	CCTGAAGCACGGTGGTCTTCAGATTCAG	4880			PRKDC-2	CCTGAAGCACGGTGGTCTTCAGATTCAG	3728
PRKDC-3	AACTGTCTATCTGCATCACCACGAGGTG	825			PRKDC-3	AACTGTCTATCTGCATCACCACGAGGTG	542
PRKDC-4	CACGTAGTTGTCCAGAAGGCAGGTGCTA	3708			PRKDC-4	CACGTAGTTGTCCAGAAGGCAGGTGCTA	2626
PRKDC-5	CCTTCAGACATCCTGCCAGAACAGGTAG	6752			PRKDC-5	CCTTCAGACATCCTGCCAGAACAGGTAG	6808
MRE11A-1	CATCTGATTCATCTACCTCAATCACCTG	1245			MRE11A-1	CATCTGATTCATCTACCTCAATCACCTG	1309
MRE11A-2	AGAAGTAACCACTGAGCTTCCAGGTTGT	3288			MRE11A-2	AGAAGTAACCACTGAGCTTCCAGGTTGT	2979
MRE11A-3	TGTTGAGGTTGCCATCTTGATAGTTCAC	2716			MRE11A-3	TGTTGAGGTTGCCATCTTGATAGTTCAC	1895
ZMAT3-1	GGACTGGAACAACTGGAGTAGCTGCAGG	2162			ZMAT3-1	GGACTGGAACAACTGGAGTAGCTGCAGG	1802
ZMAT3-2	ACATTGCTCATTCTAGCAGGAGGAGGAC	3526			ZMAT3-2	ACATTGCTCATTCTAGCAGGAGGAGGAC	3480
ZMAT3-3	GTGGTGGAAGCTGCAAGGTTCCTGTAGA	11084			ZMAT3-3	GTGGTGGAAGCTGCAAGGTTCCTGTAGA	9590
AMFR-1	GGAGTTGCTGGCCTGCGTAATGCCAAGA	3851			AMFR-1	GGAGTTGCTGGCCTGCGTAATGCCAAGA	2913
AMFR-2	CTTGTTCTAGCCAGGAACGAAGACAGGA	16852			AMFR-2	CTTGTTCTAGCCAGGAACGAAGACAGGA	15174
AMFR-3	ACAGTCGTCATTGTTGACAGCCAGCTCC	617			AMFR-3	ACAGTCGTCATTGTTGACAGCCAGCTCC	492
AMFR-4	AAGATGACCAGGCTGGCCATGGATAACC	701			AMFR-4	AAGATGACCAGGCTGGCCATGGATAACC	326
AMFR-5	CACTGGATGAGCTTAGCCACCAACATCA	2424			AMFR-5	CACTGGATGAGCTTAGCCACCAACATCA	2526
FBXO44-1	AAGTAGAAGATCTTCCAGTCGGCCACGG	1719			FBXO44-1	AAGTAGAAGATCTTCCAGTCGGCCACGG	2070
FBXO44-2	CCACCTTCCACTCATCGCCTCCATTCAC	2446			FBXO44-2	CCACCTTCCACTCATCGCCTCCATTCAC	1011
FBXO44-3	ACTCACCAGTCCTTGACCTCGATGTCCG	668			FBXO44-3	ACTCACCAGTCCTTGACCTCGATGTCCG	452
LNPEP-1	CTGAGCTTCTATTCATGAAGGACATGCC	3551			LNPEP-1	CTGAGCTTCTATTCATGAAGGACATGCC	2974
LNPEP-2	GTAGGCTGAGTTCATAGCGTAGTGGCAC	2321			LNPEP-2	GTAGGCTGAGTTCATAGCGTAGTGGCAC	1363
LNPEP-3	CAAGGAACAGAACAGTACCTTAGGCATA	11642			LNPEP-3	CAAGGAACAGAACAGTACCTTAGGCATA	10871
LNPEP-4	GTCCATCATCTAGAACGACTGATGACTT	1239			LNPEP-4	GTCCATCATCTAGAACGACTGATGACTT	1084
LNPEP-5	AACAGCCTTGGTTGCTAATACCTGGTGG	4735			LNPEP-5	AACAGCCTTGGTTGCTAATACCTGGTGG	5245
ID-235-1	GAGCAAGGCCATCACCACTACTGGATCA	4617			ID-235-1	GAGCAAGGCCATCACCACTACTGGATCA	3421
ID-235-2	AAGTCCTTCCATGGCAGGTGAAGGCATT	4929			ID-235-2	AAGTCCTTCCATGGCAGGTGAAGGCATT	4154
ID-235-3	AGAATAAGCAGGCACCATGTCTGCAATG	413			ID-235-3	AGAATAAGCAGGCACCATGTCTGCAATG	210
ID-235-4	TTCTGCTGGTGCCAATCCAGTGACAGGA	17089			ID-235-4	TTCTGCTGGTGCCAATCCAGTGACAGGA	14357
ID-235-5	CCTCAGCAAGGATCAGAAGAATCCAGTA	9829			ID-235-5	CCTCAGCAAGGATCAGAAGAATCCAGTA	9307
ID-235-6	ACATAAGGTGACAATGATCGCAGCAGTG	899			ID-235-6	ACATAAGGTGACAATGATCGCAGCAGTG	551
ID-235-7	TCTGATTAAGGTGGTCCAGGACAAGATT	3462			ID-235-7	TCTGATTAAGGTGGTCCAGGACAAGATT	2096
ID-235-8	CCAAGACAATAGTCAGTAACCAGTGATG	1005			ID-235-8	CCAAGACAATAGTCAGTAACCAGTGATG	816
ID-235-9	TTCCAGGCTTGAACATACTGTAGCAAGG	4968			ID-235-9	TTCCAGGCTTGAACATACTGTAGCAAGG	4310
ID-235-10	GGCAGTCAGGCATCTGATGGAGGAACGA	4779			ID-235-10	GGCAGTCAGGCATCTGATGGAGGAACGA	3439
ID271-1	CTAATGTTCTGAGGAATCCTGCTTCCAA	23900			ID271-1	CTAATGTTCTGAGGAATCCTGCTTCCAA	19828
ID271-2	AATGAGGTAGACTGAGGAGGACGAATGT	4180			ID271-2	AATGAGGTAGACTGAGGAGGACGAATGT	3162
ID271-3	TTATGACTGGTCCAGACTCAAGTAGCAA	10091			ID271-3	TTATGACTGGTCCAGACTCAAGTAGCAA	7781
ID271-4	AGTAGTCTTGTCAGGCCTGGTAAGATGG	4635			ID271-4	AGTAGTCTTGTCAGGCCTGGTAAGATGG	4766
ID271-5	CTGCTGCACCTTGCCTACCATCTAACTT	3671			ID271-5	CTGCTGCACCTTGCCTACCATCTAACTT	3276
ID271-6	AATGTCTGAGGCAGATGCCAGTCCTGAA	6717			ID271-6	AATGTCTGAGGCAGATGCCAGTCCTGAA	5508
ID271-7	CAATGATCAAGGCATCTGGCATTAGTGA	9250			ID271-7	CAATGATCAAGGCATCTGGCATTAGTGA	7417
ID271-8	AATGCTGGTCAGTCATCTAGTCTGTCTT	1930			ID271-8	AATGCTGGTCAGTCATCTAGTCTGTCTT	2627
ID271-9	CGGTTAGAAGCTGTAGGAACAGACTAAT	3128			ID271-9	CGGTTAGAAGCTGTAGGAACAGACTAAT	2108
ID271-10	CATGTTCCAAGCCTTGGTCTAACTGACC	933			ID271-10	CATGTTCCAAGCCTTGGTCTAACTGACC	683
ID673-1	GCCTCAGATGGAGGTAGGTCTTACTGAG	3235			ID673-1	GCCTCAGATGGAGGTAGGTCTTACTGAG	5088
ID673-2	CGGAAGTAGCGTATCTATTGTAGCTAAC	1642			ID673-2	CGGAAGTAGCGTATCTATTGTAGCTAAC	1598
ID673-3	AATCAGGAGCCAGACCAGAAGTTCCTAA	12749			ID673-3	AATCAGGAGCCAGACCAGAAGTTCCTAA	11415
ID673-4	TGGAATGTTATGCAGTAGGTGACGGTAA	16000			ID673-4	TGGAATGTTATGCAGTAGGTGACGGTAA	11010
ID673-5	GACTGTTAGACCATGTCTAACAGTCCAC	491			ID673-5	GACTGTTAGACCATGTCTAACAGTCCAC	770
ID673-6	CTGTATGGAATCCATTCTACAACAGCAG	2595			ID673-6	CTGTATGGAATCCATTCTACAACAGCAG	1839
ID673-7	GAATGTCCTAGCTGTCCTAATAGAACTC	1507			ID673-7	GAATGTCCTAGCTGTCCTAATAGAACTC	871
ID673-8	TGTCTGGCCTCACCAACTACTGCAGCAA	5959			ID673-8	TGTCTGGCCTCACCAACTACTGCAGCAA	4996
ID673-9	AGTCTTAGTTGCAATCGTCAGTGCCTCC	780			ID673-9	AGTCTTAGTTGCAATCGTCAGTGCCTCC	540
ID673-10	ATAGGAAGCTCGCCGATTCGGAATGTCT	3379			ID673-10	ATAGGAAGCTCGCCGATTCGGAATGTCT	1880
ID-698-1	AGCTGGCCTCCAGGCTGTAGCTGATAGT	4068			ID-698-1	AGCTGGCCTCCAGGCTGTAGCTGATAGT	3904
ID-698-2	ATCTGGCAGGCTGCATGTTCCAGCACCT	1728			ID-698-2	ATCTGGCAGGCTGCATGTTCCAGCACCT	1276
ID-698-3	AGGAACTGAGGCGGACGTGGACTTAGCA	1091			ID-698-3	AGGAACTGAGGCGGACGTGGACTTAGCA	646
ID-698-4	GGAAGATGGCAGCTATGGCAGGTACCAG	2162			ID-698-4	GGAAGATGGCAGCTATGGCAGGTACCAG	2423
ID-698-5	ATCAGGATAGCCACGGTCCAAGGCCTGA	12205			ID-698-5	ATCAGGATAGCCACGGTCCAAGGCCTGA	10431
ID-698-6	TGTAGGTAGGCGAGTGAGCTGCACCTCA	4305			ID-698-6	TGTAGGTAGGCGAGTGAGCTGCACCTCA	3360
ID-698-7	GGTCAGACATTAGTGAGGTTCTATGGAT	7628			ID-698-7	GGTCAGACATTAGTGAGGTTCTATGGAT	5477
ID-698-8	CCTACCTCCACCTTCCATGACAGGTACA	8594			ID-698-8	CCTACCTCCACCTTCCATGACAGGTACA	6809
ID-698-9	AAGGACAATGATTACCATGAGGCTGCAA	9567			ID-698-9	AAGGACAATGATTACCATGAGGCTGCAA	8300
ID-698-10	CACCGATGACTGAGTTGTCGAAGGTGGT	6686			ID-698-10	CACCGATGACTGAGTTGTCGAAGGTGGT	3963
ID-837-1	GGTACATGGAGGCTGGCACTGTTGTAGA	6531			ID-837-1	GGTACATGGAGGCTGGCACTGTTGTAGA	4385
ID-837-2	CCACTGCGATGAGTTACTACCTCCTAAT	7660			ID-837-2	CCACTGCGATGAGTTACTACCTCCTAAT	5549
ID-837-3	CTCCACTATTAACTTCCTCAACCACCTC	618			ID-837-3	CTCCACTATTAACTTCCTCAACCACCTC	649
ID-837-4	TATTCCTGGAAGTCAGGAGTGGCAGATA	7467			ID-837-4	TATTCCTGGAAGTCAGGAGTGGCAGATA	4715
ID-837-5	CTCCTGGCCTACTGATCAGGTAGAAGCT	2797			ID-837-5	CTCCTGGCCTACTGATCAGGTAGAAGCT	2452
ID-837-6	TATCCTCATTAGCTCCTGCTCCTGGCAC	2736			ID-837-6	TATCCTCATTAGCTCCTGCTCCTGGCAC	1966
ID-837-7	CAATTCCAACCATAGTGCATGAAGGAAC	3851			ID-837-7	CAATTCCAACCATAGTGCATGAAGGAAC	3689
ID-837-8	ATACTTGGCTGGACAGTCGTGATTGATA	8214			ID-837-8	ATACTTGGCTGGACAGTCGTGATTGATA	5551
ID-837-9	GAGCAGCAGAACTACCAGACAACTCATG	778			ID-837-9	GAGCAGCAGAACTACCAGACAACTCATG	814
ID-837-10	AACTGTCTTCCAATGACCTGACTAATGC	951			ID-837-10	AACTGTCTTCCAATGACCTGACTAATGC	889
ID-838-1	TCTTAGGAGGTGAAGCCAACCATCAGGC	817			ID-838-1	TCTTAGGAGGTGAAGCCAACCATCAGGC	998
ID-838-2	TCTTATGTCATTGCAGAAGCCACTGTAC	4404			ID-838-2	TCTTATGTCATTGCAGAAGCCACTGTAC	3868
ID-838-3	GTGGTAGCTAACAGTTATTAGGTGAAGC	1277			ID-838-3	GTGGTAGCTAACAGTTATTAGGTGAAGC	931
ID-838-4	GATGCTACATCTGGAAGGTATTCTTCAG	4620			ID-838-4	GATGCTACATCTGGAAGGTATTCTTCAG	3979
ID-838-5	GAGGCTGGCTTCATGGCTAATTAATCTT	1517			ID-838-5	GAGGCTGGCTTCATGGCTAATTAATCTT	1475
ID-838-6	AATAAGGATGTACTGACCTGGAACTCAC	2248			ID-838-6	AATAAGGATGTACTGACCTGGAACTCAC	1273
ID-838-7	GAGGCCTTCATGATTGTAGCATGTTGCT	1869			ID-838-7	GAGGCCTTCATGATTGTAGCATGTTGCT	1412
ID-838-8	TGTTCAAGCAACTTCTTATGGTCACCAG	2640			ID-838-8	TGTTCAAGCAACTTCTTATGGTCACCAG	2343
ID-838-9	CCTATGATGCACTGGACTTGATAGGTCC	1487			ID-838-9	CCTATGATGCACTGGACTTGATAGGTCC	862
ID-838-10	CCTTCCAGAACAATCATGGTTGCCAGTT	909			ID-838-10	CCTTCCAGAACAATCATGGTTGCCAGTT	654
ID-755-1	AATGATAATCGGCATACCTCAGTGCCAA	7441			ID-755-1	AATGATAATCGGCATACCTCAGTGCCAA	6007
ID-755-2	GTGCAGACTACGCTCAGTTATCCTTAAT	3632			ID-755-2	GTGCAGACTACGCTCAGTTATCCTTAAT	3192
ID-755-3	TTCTACCAGCTTCAAGGTTCACTACCAA	7912			ID-755-3	TTCTACCAGCTTCAAGGTTCACTACCAA	7503
ID-755-4	GGTTAGGCAAGATCATGCTGAACTGGAA	4044			ID-755-4	GGTTAGGCAAGATCATGCTGAACTGGAA	2911
ID-755-5	AAGCTATCTGGCATTCTAAGGCAGACTC	1402			ID-755-5	AAGCTATCTGGCATTCTAAGGCAGACTC	1088
ID-755-6	TTAGGTGGCTAGGATGAAGTCATCTGAA	10735			ID-755-6	TTAGGTGGCTAGGATGAAGTCATCTGAA	8556
ID-755-7	GTGAACCTAGTAGGCAGTAGCTACATCA	3222			ID-755-7	GTGAACCTAGTAGGCAGTAGCTACATCA	2330
ID-755-8	CCAGAAGCCACTTCCTTCCTAGGAAGCC	2055			ID-755-8	CCAGAAGCCACTTCCTTCCTAGGAAGCC	1834
ID-755-9	ACAGAAGGACTAACTTCCTATCAGTCTG	1611			ID-755-9	ACAGAAGGACTAACTTCCTATCAGTCTG	1538
ID-755-10	TTAGGCTTCAATGCAAGTTCGATCACGT	4745			ID-755-10	TTAGGCTTCAATGCAAGTTCGATCACGT	2517
ID25-1	TCATCTGCTCACTTATCCAGGAAGAAGG	13817			ID25-1	TCATCTGCTCACTTATCCAGGAAGAAGG	14330
ID25-2	TGGCCATTAACCATGTAGACTGTTGTCC	1980			ID25-2	TGGCCATTAACCATGTAGACTGTTGTCC	1684
ID25-3	AGAATAAGTGCTTGTAATGGTAGCAGCC	165			ID25-3	AGAATAAGTGCTTGTAATGGTAGCAGCC	108
ID25-4	CCTTCTATGTCAAGAATACTGAGCTGAG	3422			ID25-4	CCTTCTATGTCAAGAATACTGAGCTGAG	2688
ID25-5	CTAGTAGTATGCTACTGGCCTTGTTGAG	4380			ID25-5	CTAGTAGTATGCTACTGGCCTTGTTGAG	3667
ID25-6	CCACCATCTGCTTGACAGTAATCATTGA	14382			ID25-6	CCACCATCTGCTTGACAGTAATCATTGA	13576
ID25-7	TTCACGTTCCTTAGAATCATCTGGAGTG	1349			ID25-7	TTCACGTTCCTTAGAATCATCTGGAGTG	989
ID25-8	GCAGAATAACATTGGTCTAGGCTGTTCT	1267			ID25-8	GCAGAATAACATTGGTCTAGGCTGTTCT	1176
ID25-9	CATGATAACTGCAGACAGGAATGAGGTT	4645			ID25-9	CATGATAACTGCAGACAGGAATGAGGTT	4157
ID25-10	GCTCAACCATCTTAAGGTCCTCCAATAA	2832			ID25-10	GCTCAACCATCTTAAGGTCCTCCAATAA	2909
ID-223-1	TTCTGTATGTTAGTACGCAGCTGAGTAC	2560			ID-223-1	TTCTGTATGTTAGTACGCAGCTGAGTAC	1732
ID-223-2	CAAGCAAGTGCATTCTGATGTCAACAAC	1160			ID-223-2	CAAGCAAGTGCATTCTGATGTCAACAAC	1486
ID-223-3	TATTCGGAACCTAAGCAGTTCAGTTGCA	4392			ID-223-3	TATTCGGAACCTAAGCAGTTCAGTTGCA	3285
ID-223-4	TTACAAGGAATCCTCCTAATTGGCCATG	1735			ID-223-4	TTACAAGGAATCCTCCTAATTGGCCATG	1228
ID-223-5	TTGACTGTCCTGCACTCAAGGCATCCAC	7252			ID-223-5	TTGACTGTCCTGCACTCAAGGCATCCAC	6853
ID-223-6	CTCGCTCCTCCTATTCAACAGCTACTTC	826			ID-223-6	CTCGCTCCTCCTATTCAACAGCTACTTC	974
ID-223-7	ACAAGTCTGTAATCCTAGGACATGCCTT	3387			ID-223-7	ACAAGTCTGTAATCCTAGGACATGCCTT	3037
ID-223-8	GAGCAGCTTCCTTCATCTGCCAGTACGT	1213			ID-223-8	GAGCAGCTTCCTTCATCTGCCAGTACGT	669
ID-223-9	AACTGCTAATGATGCTGCCTCCAATGAA	7907			ID-223-9	AACTGCTAATGATGCTGCCTCCAATGAA	7881
ID-223-10	TTCACTCAGAATGCAGAAGACAGGTATG	7221			ID-223-10	TTCACTCAGAATGCAGAAGACAGGTATG	12908
ID274-1	TAGCCAAGCCGATTCGGTGGTCAATGGC	5582			ID274-1	TAGCCAAGCCGATTCGGTGGTCAATGGC	3391
ID274-2	CCATCACCGCTTGATCATACTCATTCGG	8420			ID274-2	CCATCACCGCTTGATCATACTCATTCGG	6544
ID274-3	TCAGTTGACTCATGCCTGGTCTGCATCT	3433			ID274-3	TCAGTTGACTCATGCCTGGTCTGCATCT	3689
ID274-4	CATGGATGGAAGTTCCTCCTTCCTACTC	2140			ID274-4	CATGGATGGAAGTTCCTCCTTCCTACTC	1325
ID274-5	GCTGTTCAAGCTGGTCCTGATAGAACTT	3374			ID274-5	GCTGTTCAAGCTGGTCCTGATAGAACTT	2715
ID274-6	CAAGGTAACAGGAGTTGTATTAAGACGG	9523			ID274-6	CAAGGTAACAGGAGTTGTATTAAGACGG	7018
ID274-7	CGGCATTGTAATCTTACAAGCTTCCTTC	2931			ID274-7	CGGCATTGTAATCTTACAAGCTTCCTTC	2853
ID274-8	TCCTCCTGTCTGACCATTAGCTAGACAA	11489			ID274-8	TCCTCCTGTCTGACCATTAGCTAGACAA	10187
ID274-9	CACTTCCACTATGCTACAGATCACGACA	8354			ID274-9	CACTTCCACTATGCTACAGATCACGACA	5991
ID274-10	CATGTAGTGCTGTACTGTATTGTCTGGT	10071			ID274-10	CATGTAGTGCTGTACTGTATTGTCTGGT	9353
ID-738-1	CCATAACAGGAGTTACTTACCTGGTGCT	3558			ID-738-1	CCATAACAGGAGTTACTTACCTGGTGCT	2487
ID-738-2	TTCATCAGCCACCTCCAACCAATCAGTA	12507			ID-738-2	TTCATCAGCCACCTCCAACCAATCAGTA	12375
ID-738-3	CCAATGGAATGTCTGTCATAATGCTTCC	1492			ID-738-3	CCAATGGAATGTCTGTCATAATGCTTCC	1398
ID-738-4	AAGAACAGTAGCCGCAGTTCAGAAGATT	1696			ID-738-4	AAGAACAGTAGCCGCAGTTCAGAAGATT	1333
ID-738-5	CCTTGGTCTGTCAATCTATGGCTGTTAG	8285			ID-738-5	CCTTGGTCTGTCAATCTATGGCTGTTAG	6859
ID-738-6	TTAGCCATCAAGGTCTTCCACTCCAACA	5085			ID-738-6	TTAGCCATCAAGGTCTTCCACTCCAACA	3861
ID-738-7	GTGCAATCCAGGCTGGATTCTGTATCTA	5865			ID-738-7	GTGCAATCCAGGCTGGATTCTGTATCTA	3609
ID-738-8	TTCAAGGTACCTCATGTTAGGACAAGCA	5298			ID-738-8	TTCAAGGTACCTCATGTTAGGACAAGCA	3953
ID-738-9	GTGGAACAGAACATGTACCAACCTCAAG	2895			ID-738-9	GTGGAACAGAACATGTACCAACCTCAAG	2299
ID-738-10	AAGCAGCAGCAACCTTGTAACCACCATG	876			ID-738-10	AAGCAGCAGCAACCTTGTAACCACCATG	816
ID681-1	GTTGATTGAATGAAGTACCAAGGCCAGA	8673			ID681-1	GTTGATTGAATGAAGTACCAAGGCCAGA	5863
ID681-2	GGTACTGACTGGTGCATCCTGGAACATT	1632			ID681-2	GGTACTGACTGGTGCATCCTGGAACATT	1148
ID681-3	GCCAATACCTGCAGACATCATACAAGTA	4032			ID681-3	GCCAATACCTGCAGACATCATACAAGTA	2918
ID681-4	TGTACTCAGTATGGCCACCATTGCAATT	2886			ID681-4	TGTACTCAGTATGGCCACCATTGCAATT	2314
ID681-5	TGTCCGAATCCAGTACTGCAGCCATCAA	11090			ID681-5	TGTCCGAATCCAGTACTGCAGCCATCAA	7779
ID681-6	TACTAGTACCTATTCAGGCCTGTCACTT	2424			ID681-6	TACTAGTACCTATTCAGGCCTGTCACTT	1430
ID681-7	GTTCTTGGATTCTTCTGCTCAGTCATAC	1798			ID681-7	GTTCTTGGATTCTTCTGCTCAGTCATAC	1064
ID681-8	TGACCGGAGCATGTCTGGTGACTATCAA	10024			ID681-8	TGACCGGAGCATGTCTGGTGACTATCAA	9272
ID681-9	GCTCAAGCATTAGAATAGTGCTAGCCTT	2032			ID681-9	GCTCAAGCATTAGAATAGTGCTAGCCTT	1791
ID681-10	CTAGATGAACGATAGGATACTGACAGTG	1415			ID681-10	CTAGATGAACGATAGGATACTGACAGTG	937
ID-604-1	TGATGGTACATGAGCCGTCACTAGATAG	6467			ID-604-1	TGATGGTACATGAGCCGTCACTAGATAG	5150
ID-604-2	TTCCTCAGCATCACCTAACCTGAGGAAC	4038			ID-604-2	TTCCTCAGCATCACCTAACCTGAGGAAC	3403
ID-604-3	CTATCCATCTTCCATGACTTCTGATTGC	3317			ID-604-3	CTATCCATCTTCCATGACTTCTGATTGC	3340
ID-604-4	CACCGCTACTAGCTGACTCACTACCTGA	18290			ID-604-4	CACCGCTACTAGCTGACTCACTACCTGA	14835
ID-604-5	ACATGTAGCAGCCATTATCAGTGGCCTG	2420			ID-604-5	ACATGTAGCAGCCATTATCAGTGGCCTG	2399
ID-604-6	GGTTCTTGACCTGAAGTCCATGAACTTC	161			ID-604-6	GGTTCTTGACCTGAAGTCCATGAACTTC	160
ID-604-7	TGGATCAGGATAATCAAGCTGCTGTTAG	8949			ID-604-7	TGGATCAGGATAATCAAGCTGCTGTTAG	9738
ID-604-8	GAGCTGTCTTCGCATGAATCAACCTCAA	5564			ID-604-8	GAGCTGTCTTCGCATGAATCAACCTCAA	4360
ID-604-9	AACGTGACATTAATGGACTTGCATGGTC	471			ID-604-9	AACGTGACATTAATGGACTTGCATGGTC	277
ID-604-10	TTCTTGCCATGATGAAGTGCACTAGCCT	2720			ID-604-10	TTCTTGCCATGATGAAGTGCACTAGCCT	1982
ID-412-1	GCCTGGCAGTCAGCCTTGATTCCTGCAT	3361			ID-412-1	GCCTGGCAGTCAGCCTTGATTCCTGCAT	2621
ID-412-2	GATGATGATGCATTCTTGGATGGACTAG	3671			ID-412-2	GATGATGATGCATTCTTGGATGGACTAG	3128
ID-412-3	CACCTAATTGATTCAGCCAGATCACTCC	980			ID-412-3	CACCTAATTGATTCAGCCAGATCACTCC	788
ID-412-4	TTGAGCTCCTCCTCAGCATGCCTGCCTT	5951			ID-412-4	TTGAGCTCCTCCTCAGCATGCCTGCCTT	4923
ID-412-5	CTTCCTCCTTCACTTCAGTGATTATCAG	5989			ID-412-5	CTTCCTCCTTCACTTCAGTGATTATCAG	4773
ID-412-6	TTCCTTACCTTGCTTGGCATGTCAGAAT	10190			ID-412-6	TTCCTTACCTTGCTTGGCATGTCAGAAT	7519
ID-412-7	ATACTGAATCACTGCAGGACCAGCAGGT	2878			ID-412-7	ATACTGAATCACTGCAGGACCAGCAGGT	1985
ID-412-8	AAGTTGCAGAATTGAGCATAGCTCCTGG	4790			ID-412-8	AAGTTGCAGAATTGAGCATAGCTCCTGG	3623
ID-412-9	CACTTAGCATAAGAATGGCACTATGCAC	3972			ID-412-9	CACTTAGCATAAGAATGGCACTATGCAC	3138
ID-412-10	TCTGATTGGTGGAGGTGAAGGACAGTAA	20361			ID-412-10	TCTGATTGGTGGAGGTGAAGGACAGTAA	16559
ID368-1	ACCTTGAAGTGAATGCTGCTGTCATGAG	5832			ID368-1	ACCTTGAAGTGAATGCTGCTGTCATGAG	6966
ID368-2	AGGACTTGCATCACCTCAGCATCGGTGG	3951			ID368-2	AGGACTTGCATCACCTCAGCATCGGTGG	4092
ID368-3	TTGATGCAACCATTGCTGTCCTTATGCC	2450			ID368-3	TTGATGCAACCATTGCTGTCCTTATGCC	2531
ID368-4	TCTGCATCTTCCAGGCATACGGAATGAA	17934			ID368-4	TCTGCATCTTCCAGGCATACGGAATGAA	14765
ID368-5	GGCTGGCTAGAAGCTGAAGGCAATCTAA	4008			ID368-5	GGCTGGCTAGAAGCTGAAGGCAATCTAA	3526
ID368-6	CATAGACCTAATCCTCATGGATCTGTCT	3706			ID368-6	CATAGACCTAATCCTCATGGATCTGTCT	3724
ID368-7	GCTCAGTAACAGCAAGTTATTACGGCAA	5341			ID368-7	GCTCAGTAACAGCAAGTTATTACGGCAA	3238
ID368-8	GGATTCTAGTCTACAGAAGCACTGGTAA	6384			ID368-8	GGATTCTAGTCTACAGAAGCACTGGTAA	4504
ID368-9	TGGCCATCTTCATGGCTGTTCCATACTC	980			ID368-9	TGGCCATCTTCATGGCTGTTCCATACTC	857
ID368-10	GCAGCTCACCGCTAGGCTTCTAGCCATA	3975			ID368-10	GCAGCTCACCGCTAGGCTTCTAGCCATA	2996
ID-358-1	GAGGTTGTTATTGCTGGAGGACAGGTGA	10344			ID-358-1	GAGGTTGTTATTGCTGGAGGACAGGTGA	7899
ID-358-2	TTCCAGCTTGATGAGGTTAAGTGGCAAC	4227			ID-358-2	TTCCAGCTTGATGAGGTTAAGTGGCAAC	3981
ID-358-3	GGCTAGACTCCTGCTCCTAACTCAAGAT	3260			ID-358-3	GGCTAGACTCCTGCTCCTAACTCAAGAT	2414
ID-358-4	GACTGAACATGTACCACTACTTGTCATG	535			ID-358-4	GACTGAACATGTACCACTACTTGTCATG	408
ID-358-5	TGGCCATGAGCAATAGTACTTAAGTTGC	2429			ID-358-5	TGGCCATGAGCAATAGTACTTAAGTTGC	1628
ID-358-6	TGTAAGAAGCACTGAACTAGAATCCAGG	5450			ID-358-6	TGTAAGAAGCACTGAACTAGAATCCAGG	4739
ID-358-7	TGAATTCAGACTGAAGATCCTAGTGACC	2246			ID-358-7	TGAATTCAGACTGAAGATCCTAGTGACC	2237
ID-358-8	TGTAAGTATCACCAGTATGTTCCGTGGC	2693			ID-358-8	TGTAAGTATCACCAGTATGTTCCGTGGC	4426
ID-358-9	TCCTAGGATTCTACTAGAAGTCTGATCC	1116			ID-358-9	TCCTAGGATTCTACTAGAAGTCTGATCC	831
ID-358-10	AAGGTAGACCATCCTGGCGTGGCAGAAG	2833			ID-358-10	AAGGTAGACCATCCTGGCGTGGCAGAAG	2668
ID-320-1	TTCCACGTAGGAGGACATTATTCCAAGT	7901			ID-320-1	TTCCACGTAGGAGGACATTATTCCAAGT	6410
ID-320-2	TTGCAGTAATTCAGGAGGACCTAGACTA	20845			ID-320-2	TTGCAGTAATTCAGGAGGACCTAGACTA	17401
ID-320-3	TCTGCCTAATACAGCCTGTATGGAAGGT	8048			ID-320-3	TCTGCCTAATACAGCCTGTATGGAAGGT	7063
ID-320-4	CCAACCTTCTGGACCTGGTAATCTGCAG	3810			ID-320-4	CCAACCTTCTGGACCTGGTAATCTGCAG	4155
ID-320-5	AGATCCATTCGCTCATTCCAGTCAGCTA	4374			ID-320-5	AGATCCATTCGCTCATTCCAGTCAGCTA	3477
ID-320-6	AAGGTACAATCTGCATCCAAGGCCACTG	364			ID-320-6	AAGGTACAATCTGCATCCAAGGCCACTG	664
ID-320-7	AATGCTCCTGGACAATCTGACTACAGTT	2731			ID-320-7	AATGCTCCTGGACAATCTGACTACAGTT	2289
ID-320-8	AATTGGAAGAACCAGAACAACTGAAGGC	1499			ID-320-8	AATTGGAAGAACCAGAACAACTGAAGGC	1642
ID-320-9	AACATCCATCTGCTACGGACAGCAGCGA	2189			ID-320-9	AACATCCATCTGCTACGGACAGCAGCGA	2242
ID-320-10	TCTTCCTTGCTTATTGCACTTCAGCAGC	2073			ID-320-10	TCTTCCTTGCTTATTGCACTTCAGCAGC	2497
ID768-1	GAATGACAGTTAAGTTGAAGCCATGAGG	5726			ID768-1	GAATGACAGTTAAGTTGAAGCCATGAGG	3762
ID768-2	CTCAGCTAAGCTGAAGCTACCACTTCTT	2066			ID768-2	CTCAGCTAAGCTGAAGCTACCACTTCTT	1536
ID768-3	CATAACCAATCCACCATTCTTGTCTGCC	1197			ID768-3	CATAACCAATCCACCATTCTTGTCTGCC	1097
ID768-4	CATTGCTGGTGATAGTGATGCTCACCTC	779			ID768-4	CATTGCTGGTGATAGTGATGCTCACCTC	528
ID768-5	AACTTGGCTAAGCAGCTTCCTACCTTCC	421			ID768-5	AACTTGGCTAAGCAGCTTCCTACCTTCC	438
ID768-6	GAAGAACCAAGGTCCTGTCGTCATTAAT	4722			ID768-6	GAAGAACCAAGGTCCTGTCGTCATTAAT	3564
ID768-7	GCAGTATTATTAGCTCCATTCTGGTGGA	10597			ID768-7	GCAGTATTATTAGCTCCATTCTGGTGGA	7130
ID768-8	GTCTATCAGATGAGTCTGAAGGCCTCAC	2453			ID768-8	GTCTATCAGATGAGTCTGAAGGCCTCAC	2313
ID768-9	CTTCATACAATCAGACCAGCTACTGGAA	8973			ID768-9	CTTCATACAATCAGACCAGCTACTGGAA	7809
ID768-10	GTAGAAGCAACTGCCTTGATAATTCGAC	1028			ID768-10	GTAGAAGCAACTGCCTTGATAATTCGAC	733
ID-47-1	GTAGTTGCTAGTAATCTGTAGGTACCAG	2538			ID-47-1	GTAGTTGCTAGTAATCTGTAGGTACCAG	1645
ID-47-2	CTCACTTGTACTCGGCCAGTAATCCAGA	14016			ID-47-2	CTCACTTGTACTCGGCCAGTAATCCAGA	12491
ID-47-3	GGAACAACTGTCTAGTCCTCCTGCAGTG	283			ID-47-3	GGAACAACTGTCTAGTCCTCCTGCAGTG	192
ID-47-4	CCAAGTTCATAGGCCTGCCAACCATAAG	6744			ID-47-4	CCAAGTTCATAGGCCTGCCAACCATAAG	5722
ID-47-5	AATCTAACTGCCACCACGTTCCTGGTAA	10342			ID-47-5	AATCTAACTGCCACCACGTTCCTGGTAA	9886
ID-47-6	AAGCATAAGCTTCCGAAGCTGCATGATA	6573			ID-47-6	AAGCATAAGCTTCCGAAGCTGCATGATA	5029
ID-47-7	TCCATAACCTGAATTAACCTGTCACCAG	3301			ID-47-7	TCCATAACCTGAATTAACCTGTCACCAG	3339
ID-47-8	TGTAGATGATAAGACCTCCTGGAGGTGG	10979			ID-47-8	TGTAGATGATAAGACCTCCTGGAGGTGG	8782
ID-47-9	TCCAGCCACTGCTGACATCGAGCAGACA	3433			ID-47-9	TCCAGCCACTGCTGACATCGAGCAGACA	3261
ID-47-10	GGATACAGGAGGCCGGACAATAAGAAGC	692			ID-47-10	GGATACAGGAGGCCGGACAATAAGAAGC	299
ID-715-1	CCAGAATCACTGGATCTGTATCCAGGTT	2215			ID-715-1	CCAGAATCACTGGATCTGTATCCAGGTT	2052
ID-715-2	TATGCAGACTTGGCAACTGGACAGTATT	9713			ID-715-2	TATGCAGACTTGGCAACTGGACAGTATT	7942
ID-715-3	TTCCTGACTAACCTCCTTGTCTGTATTC	1147			ID-715-3	TTCCTGACTAACCTCCTTGTCTGTATTC	2528
ID-715-4	ACAATTGGTCATCTAGCAGCAGATACCA	2924			ID-715-4	ACAATTGGTCATCTAGCAGCAGATACCA	2517
ID-715-5	TGAGGTAGGATTAGATTCTTGCAACAGC	2175			ID-715-5	TGAGGTAGGATTAGATTCTTGCAACAGC	2497
ID-715-6	GTATGGATGCAAGAACTCAGAAGGAATG	1185			ID-715-6	GTATGGATGCAAGAACTCAGAAGGAATG	933
ID-715-7	GAGGAGGTAAGACATCTGCAGTTAAGCA	2589			ID-715-7	GAGGAGGTAAGACATCTGCAGTTAAGCA	3851
ID-715-8	TATCATAAGGTAGCCAGGCTACATTCAG	5236			ID-715-8	TATCATAAGGTAGCCAGGCTACATTCAG	5221
ID-715-9	CTCCTATCTAGACTATTAATGGCTTGCC	2514			ID-715-9	CTCCTATCTAGACTATTAATGGCTTGCC	1674
ID-715-10	AATGGATGCATTCAGTATGAGGAACCTC	1731			ID-715-10	AATGGATGCATTCAGTATGAGGAACCTC	1405
ID-687-1	TTCTAGTGCTTGGATGGATGTCAAGATG	719			ID-687-1	TTCTAGTGCTTGGATGGATGTCAAGATG	279
ID-687-2	TCTAGTGAGCTTCAGGCTTCATCCTGTA	8944			ID-687-2	TCTAGTGAGCTTCAGGCTTCATCCTGTA	6805
ID-687-3	TCCTTAGGATTATGCATCTGAATGGCTG	1775			ID-687-3	TCCTTAGGATTATGCATCTGAATGGCTG	1535
ID-687-4	TAACAACAGGCATTAAGTTAGGTGCTGG	7434			ID-687-4	TAACAACAGGCATTAAGTTAGGTGCTGG	6809
ID-687-5	TTCCGCCACTGCAAGGCTTCCAATGTTA	12343			ID-687-5	TTCCGCCACTGCAAGGCTTCCAATGTTA	9074
ID-687-6	AGGAGCTCCTGCCATAGGCCTGAAGCTT	1972			ID-687-6	AGGAGCTCCTGCCATAGGCCTGAAGCTT	1513
ID-687-7	ACAGAACCTGAAGCCAGGAATCAGCAAG	3397			ID-687-7	ACAGAACCTGAAGCCAGGAATCAGCAAG	3593
ID-687-8	GCAATGCCAGTTCTAAGTAGAACTATGG	3061			ID-687-8	GCAATGCCAGTTCTAAGTAGAACTATGG	2206
ID-687-9	GAGGTGCATCTTGCAGACATAGCAATGG	3690			ID-687-9	GAGGTGCATCTTGCAGACATAGCAATGG	2718
ID-687-10	GAGGCTAGTTCAAGCTTGCTTGCATAGT	4848			ID-687-10	GAGGCTAGTTCAAGCTTGCTTGCATAGT	3459
ID-69-1	TGTCACTACATAATGCAATCAGGCAAGG	5931			ID-69-1	TGTCACTACATAATGCAATCAGGCAAGG	3805
ID-69-2	AACAGACGGTGATGACAGATCTGGAATT	2194			ID-69-2	AACAGACGGTGATGACAGATCTGGAATT	1836
ID-69-3	ACTGGTGACTTAACATACAGGATGAACC	629			ID-69-3	ACTGGTGACTTAACATACAGGATGAACC	263
ID-69-4	ATTGCTGAAGTCAATAGCACTCATGCTG	986			ID-69-4	ATTGCTGAAGTCAATAGCACTCATGCTG	1069
ID-69-5	TTATCAACCTTCCAACTAGCCTAGTTGC	2811			ID-69-5	TTATCAACCTTCCAACTAGCCTAGTTGC	2658
ID-69-6	TTCGACCTTAGAATTAGGAGGAACTAGG	16267			ID-69-6	TTCGACCTTAGAATTAGGAGGAACTAGG	11610
ID-69-7	ATCAACCAGCGTAATCACCTGATGTTAC	2291			ID-69-7	ATCAACCAGCGTAATCACCTGATGTTAC	1853
ID-69-8	CCATAGCAGAATCGTCAAGACAGATCTG	2073			ID-69-8	CCATAGCAGAATCGTCAAGACAGATCTG	1269
ID-69-9	ATTCTTCCATGAACCTCAAGGTCTAAGG	3571			ID-69-9	ATTCTTCCATGAACCTCAAGGTCTAAGG	2958
ID-69-10	TCTAACAGTTCCATGGCTATTACTAGCG	121			ID-69-10	TCTAACAGTTCCATGGCTATTACTAGCG	135
ID-73-1	GGTTCTGATGACAGGAATAGTCTTATGG	2555			ID-73-1	GGTTCTGATGACAGGAATAGTCTTATGG	1922
ID-73-2	TAAGTGATAGATTGCAGAAGGCAGTAGG	15242			ID-73-2	TAAGTGATAGATTGCAGAAGGCAGTAGG	12413
ID-73-3	CACTGCAGCTTCTGGTAAGCTCCTTGTC	2066			ID-73-3	CACTGCAGCTTCTGGTAAGCTCCTTGTC	3284
ID-73-4	AATGAGTTGGCTGCAGTCTATTCCAAGC	608			ID-73-4	AATGAGTTGGCTGCAGTCTATTCCAAGC	758
ID-73-5	TTATGGTAGCTCCTAGACATTGCCACTT	2796			ID-73-5	TTATGGTAGCTCCTAGACATTGCCACTT	2399
ID-73-6	TTCCAGCTACTAGTGCCTACTATTGGAA	10538			ID-73-6	TTCCAGCTACTAGTGCCTACTATTGGAA	10079
ID-73-7	GGCACTTAGCAGACATCTTAGCTGGCAT	3279			ID-73-7	GGCACTTAGCAGACATCTTAGCTGGCAT	2245
ID-73-8	GTCTAGTTCTTGGCTTCTAGTCATCTTG	561			ID-73-8	GTCTAGTTCTTGGCTTCTAGTCATCTTG	817
ID-73-9	CTTCTACTACTGACTATTCAGAAGCAGG	16468			ID-73-9	CTTCTACTACTGACTATTCAGAAGCAGG	13116
ID-73-10	CCTAGTTGTAGATAGATGTTGAGCACTG	2043			ID-73-10	CCTAGTTGTAGATAGATGTTGAGCACTG	1721
ID-556-1	CTCATTGTATGCAACGCCAGGAACTGAT	10819			ID-556-1	CTCATTGTATGCAACGCCAGGAACTGAT	7757
ID-556-2	TATTACCAACTGCCGCCGCTGATAAGGA	10765			ID-556-2	TATTACCAACTGCCGCCGCTGATAAGGA	8296
ID-556-3	TTGCTTGATTACCTGGATGGCACTTATG	1704			ID-556-3	TTGCTTGATTACCTGGATGGCACTTATG	1040
ID-556-4	TGATGAGCGAATTGATCACTGATGAGTC	672			ID-556-4	TGATGAGCGAATTGATCACTGATGAGTC	432
ID-556-5	GAAGTCACTACAGCTGATTGATGTTCAG	3472			ID-556-5	GAAGTCACTACAGCTGATTGATGTTCAG	2508
ID-556-6	ATGTAAGCACTGCTCAACCAGGTAATTG	945			ID-556-6	ATGTAAGCACTGCTCAACCAGGTAATTG	1386
ID-556-7	GGATAGGTGGATGGCCAATTCTAGCTTG	267			ID-556-7	GGATAGGTGGATGGCCAATTCTAGCTTG	351
ID-556-8	GAGTTGAGGAAGATCATGAAGTCCTGTA	4187			ID-556-8	GAGTTGAGGAAGATCATGAAGTCCTGTA	3153
ID-556-9	GAGCAGTGCTCAACTGACTGAAGGCTCC	372			ID-556-9	GAGCAGTGCTCAACTGACTGAAGGCTCC	245
ID-556-10	GCGGCTTCCGTCTACAGGTACTACCTGT	3200			ID-556-10	GCGGCTTCCGTCTACAGGTACTACCTGT	2104
ID328-1	ATGGTACTTGAGGTGGACCTTATTGGAG	4485			ID328-1	ATGGTACTTGAGGTGGACCTTATTGGAG	4046
ID328-2	TGAGGCTCGATGGAAGAATTGCATGGTG	1728			ID328-2	TGAGGCTCGATGGAAGAATTGCATGGTG	1370
ID328-3	AGTAATGCCTTGTTGGTTGTCCTTCCTT	3185			ID328-3	AGTAATGCCTTGTTGGTTGTCCTTCCTT	3452
ID328-4	TCCTCATGAGTCACCAACCTTGGAACTT	2948			ID328-4	TCCTCATGAGTCACCAACCTTGGAACTT	2585
ID328-5	GCAACTGTCAAGTTATCCTCATGCCATA	5873			ID328-5	GCAACTGTCAAGTTATCCTCATGCCATA	3793
ID328-6	GGTAACAGATGCCAGTGGTAACATACTT	1205			ID328-6	GGTAACAGATGCCAGTGGTAACATACTT	1676
ID328-7	CTGAACCTGCATTCTGAGTGCATCAATT	2156			ID328-7	CTGAACCTGCATTCTGAGTGCATCAATT	1983
ID328-8	GTCGGTACATTAGATAGCATCTTCCATG	1043			ID328-8	GTCGGTACATTAGATAGCATCTTCCATG	610
ID328-9	GTTGGCAGGTTACATTACAAGGAACAGA	8277			ID328-9	GTTGGCAGGTTACATTACAAGGAACAGA	6727
ID328-10	ACCTGGCACTCACCTAGTTCAGCTCATT	894			ID328-10	ACCTGGCACTCACCTAGTTCAGCTCATT	711
ATM-1-non	GTAGTATGTTGACGCAATCAGCTCCGTA	5362			ATM-1-non	GTAGTATGTTGACGCAATCAGCTCCGTA	2330
ATM-2-non	ACCTACTTACTTCGCCTGGTGACAGATA	3900			ATM-2-non	ACCTACTTACTTCGCCTGGTGACAGATA	2962
ATM-3-non	AATGCAACTTCATCAAGGCATCGTAACA	2200			ATM-3-non	AATGCAACTTCATCAAGGCATCGTAACA	2413
ATM-4-non	ACCTTGGTACATCCGCTCAAGCAACGTG	107			ATM-4-non	ACCTTGGTACATCCGCTCAAGCAACGTG	29
ATM-5-non	ATGACTGATCCCAAACCTCCATTAGATT	1286			ATM-5-non	ATGACTGATCCCAAACCTCCATTAGATT	1179
ATR-1-non	CTCGGCTATTACAGGCATACGCAAGGTA	6186			ATR-1-non	CTCGGCTATTACAGGCATACGCAAGGTA	5138
ATR-2-non	CCAGACAAGCACTGTCCAGGCAGCGAAC	1469			ATR-2-non	CCAGACAAGCACTGTCCAGGCAGCGAAC	1093
ATR-3-non	TTCGCACGTCATAGTTCTGGCATGGAGT	7731			ATR-3-non	TTCGCACGTCATAGTTCTGGCATGGAGT	6074
ATR-4-non	AATCGGCTCATTGACACTGGCCATTCCA	5147			ATR-4-non	AATCGGCTCATTGACACTGGCCATTCCA	4620
ATR-5-non	CATGCTGAGGCCTAGAGGCACTAGTCAA	12642			ATR-5-non	CATGCTGAGGCCTAGAGGCACTAGTCAA	9847
BCR-ABL-1-non	ACGTCTGCAGGCGTATCATGCGGAAGCG	138			BCR-ABL-1-non	ACGTCTGCAGGCGTATCATGCGGAAGCG	53
BCR-ABL-2-non	TTGCGGATCCGACAGAAGTTGGACCTGA	17075			BCR-ABL-2-non	TTGCGGATCCGACAGAAGTTGGACCTGA	13978
BCR-ABL-3-non	AAGTCCTCCTCTACGGAGGTGAGGTTCT	3179			BCR-ABL-3-non	AAGTCCTCCTCTACGGAGGTGAGGTTCT	2714
BCR-ABL-4-non	AGTGCCTCCAGTCTGCTCAGGTAAGTCT	1040			BCR-ABL-4-non	AGTGCCTCCAGTCTGCTCAGGTAAGTCT	3059
BCR-ABL-5-non	TGGCAACTCCGCGTTTGTCCACGAAGGC	1164			BCR-ABL-5-non	TGGCAACTCCGCGTTTGTCCACGAAGGC	867
EIF4A3-1-non	CTCATCAATCTTGTTGGAATAGTACTGC	1292			EIF4A3-1-non	CTCATCAATCTTGTTGGAATAGTACTGC	1015
EIF4A3-2-non	CTCCATGCATTTGTGATACAGTGAAGTT	2637			EIF4A3-2-non	CTCCATGCATTTGTGATACAGTGAAGTT	2322
EIF4A3-3-non	TGTTGCAGAAGGCTACCGCCTGAGTGAT	7163			EIF4A3-3-non	TGTTGCAGAAGGCTACCGCCTGAGTGAT	5367
EIF4A3-4-non	CAATGCAGGCACTTCACTGGACATTCAT	4235			EIF4A3-4-non	CAATGCAGGCACTTCACTGGACATTCAT	2771
EIF4A3-5-non	ATCGTGGCCGTTTCCGCCATGATTCAGA	10256			EIF4A3-5-non	ATCGTGGCCGTTTCCGCCATGATTCAGA	9143
PRKDC-1-non	TTAGCTGGATGAGGGTTAGCCGCTGGAT	11020			PRKDC-1-non	TTAGCTGGATGAGGGTTAGCCGCTGGAT	8917
PRKDC-2-non	CCTGAAGCACGTCTGTCTTCAGATTCAG	1662			PRKDC-2-non	CCTGAAGCACGTCTGTCTTCAGATTCAG	1303
PRKDC-3-non	AACTGTCTATCCTAATCACCACGAGGTG	512			PRKDC-3-non	AACTGTCTATCCTAATCACCACGAGGTG	579
PRKDC-4-non	CACGTAGTTGTAAGGAAGGCAGGTGCTA	4596			PRKDC-4-non	CACGTAGTTGTAAGGAAGGCAGGTGCTA	3505
PRKDC-5-non	CCTTCAGACATAACGCCAGAACAGGTAG	7717			PRKDC-5-non	CCTTCAGACATAACGCCAGAACAGGTAG	7590
MRE11A-1-non	CATCTGATTCACACACCTCAATCACCTG	757			MRE11A-1-non	CATCTGATTCACACACCTCAATCACCTG	754
MRE11A-2-non	AGAAGTAACCAACTAGCTTCCAGGTTGT	937			MRE11A-2-non	AGAAGTAACCAACTAGCTTCCAGGTTGT	1225
MRE11A-3-non	TGTTGAGGTTGAAGTCTTGATAGTTCAC	2244			MRE11A-3-non	TGTTGAGGTTGAAGTCTTGATAGTTCAC	1755
ZMAT3-1-non	GGACTGGAACAGACGGAGTAGCTGCAGG	1712			ZMAT3-1-non	GGACTGGAACAGACGGAGTAGCTGCAGG	1590
ZMAT3-2-non	ACATTGCTCATCACAGCAGGAGGAGGAC	3783			ZMAT3-2-non	ACATTGCTCATCACAGCAGGAGGAGGAC	3929
ZMAT3-3-non	GTGGTGGAAGCCTAAAGGTTCCTGTAGA	7390			ZMAT3-3-non	GTGGTGGAAGCCTAAAGGTTCCTGTAGA	6459
AMFR-1-non	GGAGTTGCTGGAACGCGTAATGCCAAGA	3414			AMFR-1-non	GGAGTTGCTGGAACGCGTAATGCCAAGA	2085
AMFR-2-non	CTTGTTCTAGCAGTGAACGAAGACAGGA	18146			AMFR-2-non	CTTGTTCTAGCAGTGAACGAAGACAGGA	13271
AMFR-3-non	ACAGTCGTCATCTCTGACAGCCAGCTCC	623			AMFR-3-non	ACAGTCGTCATCTCTGACAGCCAGCTCC	350
AMFR-4-non	AAGATGACCAGTACGGCCATGGATAACC	939			AMFR-4-non	AAGATGACCAGTACGGCCATGGATAACC	696
AMFR-5-non	CACTGGATGAGACCAGCCACCAACATCA	30			AMFR-5-non	CACTGGATGAGACCAGCCACCAACATCA	0
FBXO44-1-non	AAGTAGAAGATACCCCAGTCGGCCACGG	1790			FBXO44-1-non	AAGTAGAAGATACCCCAGTCGGCCACGG	1562
FBXO44-2-non	CCACCTTCCACCAGTCGCCTCCATTCAC	3020			FBXO44-2-non	CCACCTTCCACCAGTCGCCTCCATTCAC	1930
FBXO44-3-non	ACTCACCAGTCACCGACCTCGATGTCCG	947			FBXO44-3-non	ACTCACCAGTCACCGACCTCGATGTCCG	439
LNPEP-1-non	CTGAGCTTCTACCAATGAAGGACATGCC	4339			LNPEP-1-non	CTGAGCTTCTACCAATGAAGGACATGCC	3513
LNPEP-2-non	GTAGGCTGAGTCAGTAGCGTAGTGGCAC	2314			LNPEP-2-non	GTAGGCTGAGTCAGTAGCGTAGTGGCAC	1429
LNPEP-3-non	CAAGGAACAGAGAGGTACCTTAGGCATA	12592			LNPEP-3-non	CAAGGAACAGAGAGGTACCTTAGGCATA	13998
LNPEP-4-non	GTCCATCATCTGTGACGACTGATGACTT	1468			LNPEP-4-non	GTCCATCATCTGTGACGACTGATGACTT	1494
LNPEP-5-non	AACAGCCTTGGCCTCTAATACCTGGTGG	6540			LNPEP-5-non	AACAGCCTTGGCCTCTAATACCTGGTGG	7244
ID-235-1-non	GAGCAAGGCCACAGCCACTACTGGATCA	3077			ID-235-1-non	GAGCAAGGCCACAGCCACTACTGGATCA	2665
ID-235-2-non	AAGTCCTTCCACTTCAGGTGAAGGCATT	5712			ID-235-2-non	AAGTCCTTCCACTTCAGGTGAAGGCATT	4635
ID-235-3-non	AGAATAAGCAGTAGCCATGTCTGCAATG	165			ID-235-3-non	AGAATAAGCAGTAGCCATGTCTGCAATG	101
ID-235-4-non	TTCTGCTGGTGAAGATCCAGTGACAGGA	12672			ID-235-4-non	TTCTGCTGGTGAAGATCCAGTGACAGGA	10419
ID-235-5-non	CCTCAGCAAGGGCAAGAAGAATCCAGTA	8687			ID-235-5-non	CCTCAGCAAGGGCAAGAAGAATCCAGTA	7491
ID-235-6-non	ACATAAGGTGAAGGTGATCGCAGCAGTG	897			ID-235-6-non	ACATAAGGTGAAGGTGATCGCAGCAGTG	654
ID-235-7-non	TCTGATTAAGGCTTTCCAGGACAAGATT	3039			ID-235-7-non	TCTGATTAAGGCTTTCCAGGACAAGATT	2078
ID-235-8-non	CCAAGACAATATCAAGTAACCAGTGATG	3186			ID-235-8-non	CCAAGACAATATCAAGTAACCAGTGATG	2947
ID-235-9-non	TTCCAGGCTTGGGAATACTGTAGCAAGG	7584			ID-235-9-non	TTCCAGGCTTGGGAATACTGTAGCAAGG	6002
ID-235-10-non	GGCAGTCAGGCGCATGATGGAGGAACGA	3962			ID-235-10-non	GGCAGTCAGGCGCATGATGGAGGAACGA	2608
ID271-1-non	CTAATGTTCTGGTTAATCCTGCTTCCAA	18897			ID271-1-non	CTAATGTTCTGGTTAATCCTGCTTCCAA	15961
ID271-2-non	AATGAGGTAGAACTAGGAGGACGAATGT	5897			ID271-2-non	AATGAGGTAGAACTAGGAGGACGAATGT	4175
ID271-3-non	TTATGACTGGTAAGGACTCAAGTAGCAA	9074			ID271-3-non	TTATGACTGGTAAGGACTCAAGTAGCAA	7697
ID271-4-non	AGTAGTCTTGTAGTGCCTGGTAAGATGG	6193			ID271-4-non	AGTAGTCTTGTAGTGCCTGGTAAGATGG	5664
ID271-5-non	CTGCTGCACCTCTACTACCATCTAACTT	1537			ID271-5-non	CTGCTGCACCTCTACTACCATCTAACTT	1611
ID271-6-non	AATGTCTGAGGAGTATGCCAGTCCTGAA	6608			ID271-6-non	AATGTCTGAGGAGTATGCCAGTCCTGAA	5830
ID271-7-non	CAATGATCAAGTAGTCTGGCATTAGTGA	10497			ID271-7-non	CAATGATCAAGTAGTCTGGCATTAGTGA	8932
ID271-8-non	AATGCTGGTCATCAATCTAGTCTGTCTT	3227			ID271-8-non	AATGCTGGTCATCAATCTAGTCTGTCTT	3085
ID271-9-non	CGGTTAGAAGCCTCAGGAACAGACTAAT	3068			ID271-9-non	CGGTTAGAAGCCTCAGGAACAGACTAAT	2517
ID271-10-non	CATGTTCCAAGAACTGGTCTAACTGACC	2022			ID271-10-non	CATGTTCCAAGAACTGGTCTAACTGACC	1555
ID673-1-non	GCCTCAGATGGGTTTAGGTCTTACTGAG	2792			ID673-1-non	GCCTCAGATGGGTTTAGGTCTTACTGAG	2450
ID673-2-non	CGGAAGTAGCGCGCCTATTGTAGCTAAC	2334			ID673-2-non	CGGAAGTAGCGCGCCTATTGTAGCTAAC	1231
ID673-3-non	AATCAGGAGCCGTGCCAGAAGTTCCTAA	14459			ID673-3-non	AATCAGGAGCCGTGCCAGAAGTTCCTAA	13829
ID673-4-non	TGGAATGTTATTAGGTAGGTGACGGTAA	22518			ID673-4-non	TGGAATGTTATTAGGTAGGTGACGGTAA	17296
ID673-5-non	GACTGTTAGACAGCGTCTAACAGTCCAC	621			ID673-5-non	GACTGTTAGACAGCGTCTAACAGTCCAC	611
ID673-6-non	CTGTATGGAATAAGTTCTACAACAGCAG	1876			ID673-6-non	CTGTATGGAATAAGTTCTACAACAGCAG	1418
ID673-7-non	GAATGTCCTAGACTTCCTAATAGAACTC	310			ID673-7-non	GAATGTCCTAGACTTCCTAATAGAACTC	186
ID673-8-non	TGTCTGGCCTCGAAAACTACTGCAGCAA	3672			ID673-8-non	TGTCTGGCCTCGAAAACTACTGCAGCAA	2749
ID673-9-non	AGTCTTAGTTGAGGTCGTCAGTGCCTCC	1379			ID673-9-non	AGTCTTAGTTGAGGTCGTCAGTGCCTCC	740
ID673-10-non	ATAGGAAGCTCTAAGATTCGGAATGTCT	3737			ID673-10-non	ATAGGAAGCTCTAAGATTCGGAATGTCT	3450
ID-698-1-non	AGCTGGCCTCCGTTCTGTAGCTGATAGT	4599			ID-698-1-non	AGCTGGCCTCCGTTCTGTAGCTGATAGT	3933
ID-698-2-non	ATCTGGCAGGCCTAATGTTCCAGCACCT	1388			ID-698-2-non	ATCTGGCAGGCCTAATGTTCCAGCACCT	1336
ID-698-3-non	AGGAACTGAGGATTACGTGGACTTAGCA	1514			ID-698-3-non	AGGAACTGAGGATTACGTGGACTTAGCA	1493
ID-698-4-non	GGAAGATGGCATACATGGCAGGTACCAG	2541			ID-698-4-non	GGAAGATGGCATACATGGCAGGTACCAG	3085
ID-698-5-non	ATCAGGATAGCAGAGGTCCAAGGCCTGA	14737			ID-698-5-non	ATCAGGATAGCAGAGGTCCAAGGCCTGA	15361
ID-698-6-non	TGTAGGTAGGCTGTTGAGCTGCACCTCA	4955			ID-698-6-non	TGTAGGTAGGCTGTTGAGCTGCACCTCA	3835
ID-698-7-non	GGTCAGACATTGTCGAGGTTCTATGGAT	3879			ID-698-7-non	GGTCAGACATTGTCGAGGTTCTATGGAT	3100
ID-698-8-non	CCTACCTCCACACCCCATGACAGGTACA	11276			ID-698-8-non	CCTACCTCCACACCCCATGACAGGTACA	10995
ID-698-9-non	AAGGACAATGACCGCCATGAGGCTGCAA	10148			ID-698-9-non	AAGGACAATGACCGCCATGAGGCTGCAA	9202
ID-698-10-non	CACCGATGACTTGTTTGTCGAAGGTGGT	6462			ID-698-10-non	CACCGATGACTTGTTTGTCGAAGGTGGT	5135
ID-837-1-non	GGTACATGGAGTACGGCACTGTTGTAGA	6549			ID-837-1-non	GGTACATGGAGTACGGCACTGTTGTAGA	5194
ID-837-2-non	CCACTGCGATGGTCTACTACCTCCTAAT	6281			ID-837-2-non	CCACTGCGATGGTCTACTACCTCCTAAT	4892
ID-837-3-non	CTCCACTATTAGACTCCTCAACCACCTC	1441			ID-837-3-non	CTCCACTATTAGACTCCTCAACCACCTC	1241
ID-837-4-non	TATTCCTGGAATCAAGGAGTGGCAGATA	6889			ID-837-4-non	TATTCCTGGAATCAAGGAGTGGCAGATA	5749
ID-837-5-non	CTCCTGGCCTAACTATCAGGTAGAAGCT	1907			ID-837-5-non	CTCCTGGCCTAACTATCAGGTAGAAGCT	1632
ID-837-6-non	TATCCTCATTATACCCTGCTCCTGGCAC	4269			ID-837-6-non	TATCCTCATTATACCCTGCTCCTGGCAC	3037
ID-837-7-non	CAATTCCAACCGCGGTGCATGAAGGAAC	4018			ID-837-7-non	CAATTCCAACCGCGGTGCATGAAGGAAC	3527
ID-837-8-non	ATACTTGGCTGTGAAGTCGTGATTGATA	9441			ID-837-8-non	ATACTTGGCTGTGAAGTCGTGATTGATA	5694
ID-837-9-non	GAGCAGCAGAAACGCCAGACAACTCATG	295			ID-837-9-non	GAGCAGCAGAAACGCCAGACAACTCATG	245
ID-837-10-non	AACTGTCTTCCGGCGACCTGACTAATGC	1244			ID-837-10-non	AACTGTCTTCCGGCGACCTGACTAATGC	1212
ID-838-1-non	TCTTAGGAGGTTGGGCCAACCATCAGGC	2734			ID-838-1-non	TCTTAGGAGGTTGGGCCAACCATCAGGC	1764
ID-838-2-non	TCTTATGTCATCTAAGAAGCCACTGTAC	5829			ID-838-2-non	TCTTATGTCATCTAAGAAGCCACTGTAC	6091
ID-838-3-non	GTGGTAGCTAAAGTTTATTAGGTGAAGC	1012			ID-838-3-non	GTGGTAGCTAAAGTTTATTAGGTGAAGC	828
ID-838-4-non	GATGCTACATCCTTAAGGTATTCTTCAG	2656			ID-838-4-non	GATGCTACATCCTTAAGGTATTCTTCAG	2566
ID-838-5-non	GAGGCTGGCTTAGCGGCTAATTAATCTT	2540			ID-838-5-non	GAGGCTGGCTTAGCGGCTAATTAATCTT	1745
ID-838-6-non	AATAAGGATGTGACGACCTGGAACTCAC	3401			ID-838-6-non	AATAAGGATGTGACGACCTGGAACTCAC	2954
ID-838-7-non	GAGGCCTTCATTGCTGTAGCATGTTGCT	1263			ID-838-7-non	GAGGCCTTCATTGCTGTAGCATGTTGCT	1013
ID-838-8-non	TGTTCAAGCAAACCCTTATGGTCACCAG	2079			ID-838-8-non	TGTTCAAGCAAACCCTTATGGTCACCAG	2365
ID-838-9-non	CCTATGATGCAACTGACTTGATAGGTCC	1353			ID-838-9-non	CCTATGATGCAACTGACTTGATAGGTCC	965
ID-838-10-non	CCTTCCAGAACGGCCATGGTTGCCAGTT	1125			ID-838-10-non	CCTTCCAGAACGGCCATGGTTGCCAGTT	813
ID-755-1-non	AATGATAATCGTAGTACCTCAGTGCCAA	7792			ID-755-1-non	AATGATAATCGTAGTACCTCAGTGCCAA	5242
ID-755-2-non	GTGCAGACTACTACCAGTTATCCTTAAT	4742			ID-755-2-non	GTGCAGACTACTACCAGTTATCCTTAAT	3862
ID-755-3-non	TTCTACCAGCTCAGAGGTTCACTACCAA	6799			ID-755-3-non	TTCTACCAGCTCAGAGGTTCACTACCAA	7129
ID-755-4-non	GGTTAGGCAAGGCAATGCTGAACTGGAA	4480			ID-755-4-non	GGTTAGGCAAGGCAATGCTGAACTGGAA	3353
ID-755-5-non	AAGCTATCTGGAGCTCTAAGGCAGACTC	923			ID-755-5-non	AAGCTATCTGGAGCTCTAAGGCAGACTC	880
ID-755-6-non	TTAGGTGGCTATTGTGAAGTCATCTGAA	12685			ID-755-6-non	TTAGGTGGCTATTGTGAAGTCATCTGAA	9859
ID-755-7-non	GTGAACCTAGTGTTCAGTAGCTACATCA	1383			ID-755-7-non	GTGAACCTAGTGTTCAGTAGCTACATCA	1095
ID-755-8-non	CCAGAAGCCACCCACTTCCTAGGAAGCC	579			ID-755-8-non	CCAGAAGCCACCCACTTCCTAGGAAGCC	606
ID-755-9-non	ACAGAAGGACTGGATTCCTATCAGTCTG	2394			ID-755-9-non	ACAGAAGGACTGGATTCCTATCAGTCTG	2268
ID-755-10-non	TTAGGCTTCAACTAAAGTTCGATCACGT	5448			ID-755-10-non	TTAGGCTTCAACTAAAGTTCGATCACGT	3009
ID25-1-non	TCATCTGCTCAACCATCCAGGAAGAAGG	17034			ID25-1-non	TCATCTGCTCAACCATCCAGGAAGAAGG	16953
ID25-2-non	TGGCCATTAACAGCGTAGACTGTTGTCC	1772			ID25-2-non	TGGCCATTAACAGCGTAGACTGTTGTCC	1658
ID25-3-non	AGAATAAGTGCCCTTAATGGTAGCAGCC	523			ID25-3-non	AGAATAAGTGCCCTTAATGGTAGCAGCC	432
ID25-4-non	CCTTCTATGTCGGTAATACTGAGCTGAG	4509			ID25-4-non	CCTTCTATGTCGGTAATACTGAGCTGAG	2750
ID25-5-non	CTAGTAGTATGACGCTGGCCTTGTTGAG	4463			ID25-5-non	CTAGTAGTATGACGCTGGCCTTGTTGAG	3030
ID25-6-non	CCACCATCTGCCCTACAGTAATCATTGA	16152			ID25-6-non	CCACCATCTGCCCTACAGTAATCATTGA	13637
ID25-7-non	TTCACGTTCCTCGTAATCATCTGGAGTG	2017			ID25-7-non	TTCACGTTCCTCGTAATCATCTGGAGTG	1341
ID25-8-non	GCAGAATAACACCTGTCTAGGCTGTTCT	1367			ID25-8-non	GCAGAATAACACCTGTCTAGGCTGTTCT	952
ID25-9-non	CATGATAACTGAGTACAGGAATGAGGTT	5684			ID25-9-non	CATGATAACTGAGTACAGGAATGAGGTT	4366
ID25-10-non	GCTCAACCATCCCGAGGTCCTCCAATAA	2712			ID25-10-non	GCTCAACCATCCCGAGGTCCTCCAATAA	2410
ID-223-1-non	TTCTGTATGTTGTCACGCAGCTGAGTAC	3104			ID-223-1-non	TTCTGTATGTTGTCACGCAGCTGAGTAC	2183
ID-223-2-non	CAAGCAAGTGCGCCCTGATGTCAACAAC	1348			ID-223-2-non	CAAGCAAGTGCGCCCTGATGTCAACAAC	1458
ID-223-3-non	TATTCGGAACCCGGGCAGTTCAGTTGCA	4497			ID-223-3-non	TATTCGGAACCCGGGCAGTTCAGTTGCA	3395
ID-223-4-non	TTACAAGGAATAACCCTAATTGGCCATG	2944			ID-223-4-non	TTACAAGGAATAACCCTAATTGGCCATG	2331
ID-223-5-non	TTGACTGTCCTTAGCTCAAGGCATCCAC	5773			ID-223-5-non	TTGACTGTCCTTAGCTCAAGGCATCCAC	4755
ID-223-6-non	CTCGCTCCTCCCGCTCAACAGCTACTTC	276			ID-223-6-non	CTCGCTCCTCCCGCTCAACAGCTACTTC	389
ID-223-7-non	ACAAGTCTGTAGCACTAGGACATGCCTT	4837			ID-223-7-non	ACAAGTCTGTAGCACTAGGACATGCCTT	3639
ID-223-8-non	GAGCAGCTTCCCCAATCTGCCAGTACGT	1511			ID-223-8-non	GAGCAGCTTCCCCAATCTGCCAGTACGT	2008
ID-223-9-non	AACTGCTAATGGCTCTGCCTCCAATGAA	7097			ID-223-9-non	AACTGCTAATGGCTCTGCCTCCAATGAA	7459
ID-223-10-non	TTCACTCAGAACTAAGAAGACAGGTATG	7114			ID-223-10-non	TTCACTCAGAACTAAGAAGACAGGTATG	13129
ID274-1-non	TAGCCAAGCCGGCCCGGTGGTCAATGGC	3805			ID274-1-non	TAGCCAAGCCGGCCCGGTGGTCAATGGC	2769
ID274-2-non	CCATCACCGCTCTGTCATACTCATTCGG	8661			ID274-2-non	CCATCACCGCTCTGTCATACTCATTCGG	6211
ID274-3-non	TCAGTTGACTCGCTCCTGGTCTGCATCT	2128			ID274-3-non	TCAGTTGACTCGCTCCTGGTCTGCATCT	1393
ID274-4-non	CATGGATGGAATCCCCTCCTTCCTACTC	1494			ID274-4-non	CATGGATGGAATCCCCTCCTTCCTACTC	1002
ID274-5-non	GCTGTTCAAGCCTTTCCTGATAGAACTT	2937			ID274-5-non	GCTGTTCAAGCCTTTCCTGATAGAACTT	1665
ID274-6-non	CAAGGTAACAGTGTTTGTATTAAGACGG	10447			ID274-6-non	CAAGGTAACAGTGTTTGTATTAAGACGG	7859
ID274-7-non	CGGCATTGTAACACTACAAGCTTCCTTC	1977			ID274-7-non	CGGCATTGTAACACTACAAGCTTCCTTC	1017
ID274-8-non	TCCTCCTGTCTTGACATTAGCTAGACAA	13691			ID274-8-non	TCCTCCTGTCTTGACATTAGCTAGACAA	11206
ID274-9-non	CACTTCCACTACTATACAGATCACGACA	5823			ID274-9-non	CACTTCCACTACTATACAGATCACGACA	4108
ID274-10-non	CATGTAGTGCTTCGCTGTATTGTCTGGT	11078			ID274-10-non	CATGTAGTGCTTCGCTGTATTGTCTGGT	8086
ID-738-1-non	CCATAACAGGATCCACTTACCTGGTGCT	2233			ID-738-1-non	CCATAACAGGATCCACTTACCTGGTGCT	1656
ID-738-2-non	TTCATCAGCCAAACCCAACCAATCAGTA	9213			ID-738-2-non	TTCATCAGCCAAACCCAACCAATCAGTA	9932
ID-738-3-non	CCAATGGAATGCACGTCATAATGCTTCC	2653			ID-738-3-non	CCAATGGAATGCACGTCATAATGCTTCC	2656
ID-738-4-non	AAGAACAGTAGAATCAGTTCAGAAGATT	3255			ID-738-4-non	AAGAACAGTAGAATCAGTTCAGAAGATT	3172
ID-738-5-non	CCTTGGTCTGTAGGTCTATGGCTGTTAG	5614			ID-738-5-non	CCTTGGTCTGTAGGTCTATGGCTGTTAG	4423
ID-738-6-non	TTAGCCATCAATTCCTTCCACTCCAACA	3848			ID-738-6-non	TTAGCCATCAATTCCTTCCACTCCAACA	3789
ID-738-7-non	GTGCAATCCAGTACGGATTCTGTATCTA	7098			ID-738-7-non	GTGCAATCCAGTACGGATTCTGTATCTA	4601
ID-738-8-non	TTCAAGGTACCCAGTGTTAGGACAAGCA	5835			ID-738-8-non	TTCAAGGTACCCAGTGTTAGGACAAGCA	5209
ID-738-9-non	GTGGAACAGAAAGCGTACCAACCTCAAG	2760			ID-738-9-non	GTGGAACAGAAAGCGTACCAACCTCAAG	2279
ID-738-10-non	AAGCAGCAGCAGAATTGTAACCACCATG	1320			ID-738-10-non	AAGCAGCAGCAGAATTGTAACCACCATG	1213
ID681-1-non	GTTGATTGAATTGGGTACCAAGGCCAGA	11466			ID681-1-non	GTTGATTGAATTGGGTACCAAGGCCAGA	6627
ID681-2-non	GGTACTGACTGTCTCATCCTGGAACATT	1108			ID681-2-non	GGTACTGACTGTCTCATCCTGGAACATT	887
ID681-3-non	GCCAATACCTGAGTACATCATACAAGTA	6068			ID681-3-non	GCCAATACCTGAGTACATCATACAAGTA	4294
ID681-4-non	TGTACTCAGTACTTCCACCATTGCAATT	2301			ID681-4-non	TGTACTCAGTACTTCCACCATTGCAATT	1672
ID681-5-non	TGTCCGAATCCGTCACTGCAGCCATCAA	12288			ID681-5-non	TGTCCGAATCCGTCACTGCAGCCATCAA	10199
ID681-6-non	TACTAGTACCTGCCCAGGCCTGTCACTT	2942			ID681-6-non	TACTAGTACCTGCCCAGGCCTGTCACTT	2096
ID681-7-non	GTTCTTGGATTACCCTGCTCAGTCATAC	1563			ID681-7-non	GTTCTTGGATTACCCTGCTCAGTCATAC	884
ID681-8-non	TGACCGGAGCACTCCTGGTGACTATCAA	11168			ID681-8-non	TGACCGGAGCACTCCTGGTGACTATCAA	9286
ID681-9-non	GCTCAAGCATTGTGATAGTGCTAGCCTT	1281			ID681-9-non	GCTCAAGCATTGTGATAGTGCTAGCCTT	1122
ID681-10-non	CTAGATGAACGGCGGGATACTGACAGTG	1453			ID681-10-non	CTAGATGAACGGCGGGATACTGACAGTG	1163
ID-604-1-non	TGATGGTACATTGTCCGTCACTAGATAG	7573			ID-604-1-non	TGATGGTACATTGTCCGTCACTAGATAG	4863
ID-604-2-non	TTCCTCAGCATAGACTAACCTGAGGAAC	3676			ID-604-2-non	TTCCTCAGCATAGACTAACCTGAGGAAC	3120
ID-604-3-non	CTATCCATCTTAAGTGACTTCTGATTGC	1838			ID-604-3-non	CTATCCATCTTAAGTGACTTCTGATTGC	1319
ID-604-4-non	CACCGCTACTATACGACTCACTACCTGA	14596			ID-604-4-non	CACCGCTACTATACGACTCACTACCTGA	12615
ID-604-5-non	ACATGTAGCAGAAGTTATCAGTGGCCTG	1370			ID-604-5-non	ACATGTAGCAGAAGTTATCAGTGGCCTG	812
ID-604-6-non	GGTTCTTGACCCTGAGTCCATGAACTTC	235			ID-604-6-non	GGTTCTTGACCCTGAGTCCATGAACTTC	330
ID-604-7-non	TGGATCAGGATGGCCAAGCTGCTGTTAG	6743			ID-604-7-non	TGGATCAGGATGGCCAAGCTGCTGTTAG	5978
ID-604-8-non	GAGCTGTCTTCTAGTGAATCAACCTCAA	7782			ID-604-8-non	GAGCTGTCTTCTAGTGAATCAACCTCAA	5936
ID-604-9-non	AACGTGACATTGGCGGACTTGCATGGTC	272			ID-604-9-non	AACGTGACATTGGCGGACTTGCATGGTC	79
ID-604-10-non	TTCTTGCCATGGCTAAGTGCACTAGCCT	2535			ID-604-10-non	TTCTTGCCATGGCTAAGTGCACTAGCCT	1618
ID-412-1-non	GCCTGGCAGTCGTACTTGATTCCTGCAT	3329			ID-412-1-non	GCCTGGCAGTCGTACTTGATTCCTGCAT	2495
ID-412-2-non	GATGATGATGCGCCCTTGGATGGACTAG	2335			ID-412-2-non	GATGATGATGCGCCCTTGGATGGACTAG	1120
ID-412-3-non	CACCTAATTGACCAAGCCAGATCACTCC	848			ID-412-3-non	CACCTAATTGACCAAGCCAGATCACTCC	902
ID-412-4-non	TTGAGCTCCTCACAAGCATGCCTGCCTT	4166			ID-412-4-non	TTGAGCTCCTCACAAGCATGCCTGCCTT	3619
ID-412-5-non	CTTCCTCCTTCGACTCAGTGATTATCAG	6745			ID-412-5-non	CTTCCTCCTTCGACTCAGTGATTATCAG	6653
ID-412-6-non	TTCCTTACCTTTACTGGCATGTCAGAAT	10294			ID-412-6-non	TTCCTTACCTTTACTGGCATGTCAGAAT	7513
ID-412-7-non	ATACTGAATCAACTCAGGACCAGCAGGT	5414			ID-412-7-non	ATACTGAATCAACTCAGGACCAGCAGGT	4752
ID-412-8-non	AAGTTGCAGAACCTAGCATAGCTCCTGG	6533			ID-412-8-non	AAGTTGCAGAACCTAGCATAGCTCCTGG	4574
ID-412-9-non	CACTTAGCATAGTGATGGCACTATGCAC	3885			ID-412-9-non	CACTTAGCATAGTGATGGCACTATGCAC	2883
ID-412-10-non	TCTGATTGGTGTGTGTGAAGGACAGTAA	19328			ID-412-10-non	TCTGATTGGTGTGTGTGAAGGACAGTAA	14172
ID368-1-non	ACCTTGAAGTGGGCGCTGCTGTCATGAG	6888			ID368-1-non	ACCTTGAAGTGGGCGCTGCTGTCATGAG	6013
ID368-2-non	AGGACTTGCATAGACTCAGCATCGGTGG	2756			ID368-2-non	AGGACTTGCATAGACTCAGCATCGGTGG	2115
ID368-3-non	TTGATGCAACCGCCGCTGTCCTTATGCC	2433			ID368-3-non	TTGATGCAACCGCCGCTGTCCTTATGCC	2448
ID368-4-non	TCTGCATCTTCAGTGCATACGGAATGAA	16207			ID368-4-non	TCTGCATCTTCAGTGCATACGGAATGAA	11421
ID368-5-non	GGCTGGCTAGAGTATGAAGGCAATCTAA	2954			ID368-5-non	GGCTGGCTAGAGTATGAAGGCAATCTAA	2122
ID368-6-non	CATAGACCTAACAATCATGGATCTGTCT	3341			ID368-6-non	CATAGACCTAACAATCATGGATCTGTCT	3666
ID368-7-non	GCTCAGTAACATAGAGTTATTACGGCAA	5488			ID368-7-non	GCTCAGTAACATAGAGTTATTACGGCAA	2921
ID368-8-non	GGATTCTAGTCCGAAGAAGCACTGGTAA	4144			ID368-8-non	GGATTCTAGTCCGAAGAAGCACTGGTAA	3331
ID368-9-non	TGGCCATCTTCGCTGCTGTTCCATACTC	1706			ID368-9-non	TGGCCATCTTCGCTGCTGTTCCATACTC	1826
ID368-10-non	GCAGCTCACCGACGGGCTTCTAGCCATA	3135			ID368-10-non	GCAGCTCACCGACGGGCTTCTAGCCATA	1855
ID-358-1-non	GAGGTTGTTATCTATGGAGGACAGGTGA	12830			ID-358-1-non	GAGGTTGTTATCTATGGAGGACAGGTGA	10420
ID-358-2-non	TTCCAGCTTGACTGGGTTAAGTGGCAAC	4372			ID-358-2-non	TTCCAGCTTGACTGGGTTAAGTGGCAAC	3298
ID-358-3-non	GGCTAGACTCCCTATCCTAACTCAAGAT	4287			ID-358-3-non	GGCTAGACTCCCTATCCTAACTCAAGAT	3343
ID-358-4-non	GACTGAACATGCGACACTACTTGTCATG	845			ID-358-4-non	GACTGAACATGCGACACTACTTGTCATG	497
ID-358-5-non	TGGCCATGAGCGGCAGTACTTAAGTTGC	1530			ID-358-5-non	TGGCCATGAGCGGCAGTACTTAAGTTGC	1076
ID-358-6-non	TGTAAGAAGCAACTAACTAGAATCCAGG	6652			ID-358-6-non	TGTAAGAAGCAACTAACTAGAATCCAGG	5811
ID-358-7-non	TGAATTCAGACCTGAGATCCTAGTGACC	1578			ID-358-7-non	TGAATTCAGACCTGAGATCCTAGTGACC	940
ID-358-8-non	TGTAAGTATCAAAGGTATGTTCCGTGGC	2040			ID-358-8-non	TGTAAGTATCAAAGGTATGTTCCGTGGC	3844
ID-358-9-non	TCCTAGGATTCCGATAGAAGTCTGATCC	1803			ID-358-9-non	TCCTAGGATTCCGATAGAAGTCTGATCC	1294
ID-358-10-non	AAGGTAGACCACAATGGCGTGGCAGAAG	2181			ID-358-10-non	AAGGTAGACCACAATGGCGTGGCAGAAG	1503
ID-320-1-non	TTCCACGTAGGGTTACATTATTCCAAGT	9717			ID-320-1-non	TTCCACGTAGGGTTACATTATTCCAAGT	6664
ID-320-2-non	TTGCAGTAATTAGTGAGGACCTAGACTA	13954			ID-320-2-non	TTGCAGTAATTAGTGAGGACCTAGACTA	11372
ID-320-3-non	TCTGCCTAATAAGTCCTGTATGGAAGGT	11095			ID-320-3-non	TCTGCCTAATAAGTCCTGTATGGAAGGT	10591
ID-320-4-non	CCAACCTTCTGTGACTGGTAATCTGCAG	4439			ID-320-4-non	CCAACCTTCTGTGACTGGTAATCTGCAG	3256
ID-320-5-non	AGATCCATTCGACAATTCCAGTCAGCTA	7195			ID-320-5-non	AGATCCATTCGACAATTCCAGTCAGCTA	5728
ID-320-6-non	AAGGTACAATCCTAATCCAAGGCCACTG	1048			ID-320-6-non	AAGGTACAATCCTAATCCAAGGCCACTG	1087
ID-320-7-non	AATGCTCCTGGGAGATCTGACTACAGTT	2990			ID-320-7-non	AATGCTCCTGGGAGATCTGACTACAGTT	2769
ID-320-8-non	AATTGGAAGAAAAGGAACAACTGAAGGC	2282			ID-320-8-non	AATTGGAAGAAAAGGAACAACTGAAGGC	1747
ID-320-9-non	AACATCCATCTTACACGGACAGCAGCGA	2973			ID-320-9-non	AACATCCATCTTACACGGACAGCAGCGA	2552
ID-320-10-non	TCTTCCTTGCTCGCTGCACTTCAGCAGC	1995			ID-320-10-non	TCTTCCTTGCTCGCTGCACTTCAGCAGC	1821
ID768-1-non	GAATGACAGTTGGTTTGAAGCCATGAGG	6048			ID768-1-non	GAATGACAGTTGGTTTGAAGCCATGAGG	4080
ID768-2-non	CTCAGCTAAGCCTGAGCTACCACTTCTT	3879			ID768-2-non	CTCAGCTAAGCCTGAGCTACCACTTCTT	2767
ID768-3-non	CATAACCAATCAGACATTCTTGTCTGCC	2302			ID768-3-non	CATAACCAATCAGACATTCTTGTCTGCC	1767
ID768-4-non	CATTGCTGGTGGCGGTGATGCTCACCTC	804			ID768-4-non	CATTGCTGGTGGCGGTGATGCTCACCTC	380
ID768-5-non	AACTTGGCTAATAGGCTTCCTACCTTCC	1138			ID768-5-non	AACTTGGCTAATAGGCTTCCTACCTTCC	1008
ID768-6-non	GAAGAACCAAGTCACTGTCGTCATTAAT	3779			ID768-6-non	GAAGAACCAAGTCACTGTCGTCATTAAT	2450
ID768-7-non	GCAGTATTATTGTATCCATTCTGGTGGA	9120			ID768-7-non	GCAGTATTATTGTATCCATTCTGGTGGA	4555
ID768-8-non	GTCTATCAGATTGTTCTGAAGGCCTCAC	1594			ID768-8-non	GTCTATCAGATTGTTCTGAAGGCCTCAC	1028
ID768-9-non	CTTCATACAATAGTACCAGCTACTGGAA	6973			ID768-9-non	CTTCATACAATAGTACCAGCTACTGGAA	5458
ID768-10-non	GTAGAAGCAACCTACTTGATAATTCGAC	538			ID768-10-non	GTAGAAGCAACCTACTTGATAATTCGAC	419
ID-47-1-non	GTAGTTGCTAGCGGTCTGTAGGTACCAG	3436			ID-47-1-non	GTAGTTGCTAGCGGTCTGTAGGTACCAG	1846
ID-47-2-non	CTCACTTGTACCATGCCAGTAATCCAGA	17635			ID-47-2-non	CTCACTTGTACCATGCCAGTAATCCAGA	16986
ID-47-3-non	GGAACAACTGTACGGTCCTCCTGCAGTG	106			ID-47-3-non	GGAACAACTGTACGGTCCTCCTGCAGTG	280
ID-47-4-non	CCAAGTTCATATTACTGCCAACCATAAG	12067			ID-47-4-non	CCAAGTTCATATTACTGCCAACCATAAG	10751
ID-47-5-non	AATCTAACTGCAGACACGTTCCTGGTAA	8407			ID-47-5-non	AATCTAACTGCAGACACGTTCCTGGTAA	6652
ID-47-6-non	AAGCATAAGCTCAAGAAGCTGCATGATA	7772			ID-47-6-non	AAGCATAAGCTCAAGAAGCTGCATGATA	6451
ID-47-7-non	TCCATAACCTGGGCTAACCTGTCACCAG	3627			ID-47-7-non	TCCATAACCTGGGCTAACCTGTCACCAG	3187
ID-47-8-non	TGTAGATGATAGTGCCTCCTGGAGGTGG	10567			ID-47-8-non	TGTAGATGATAGTGCCTCCTGGAGGTGG	8766
ID-47-9-non	TCCAGCCACTGACTACATCGAGCAGACA	4415			ID-47-9-non	TCCAGCCACTGACTACATCGAGCAGACA	3729
ID-47-10-non	GGATACAGGAGTAAGGACAATAAGAAGC	1336			ID-47-10-non	GGATACAGGAGTAAGGACAATAAGAAGC	956
ID-715-1-non	CCAGAATCACTTTGTCTGTATCCAGGTT	3123			ID-715-1-non	CCAGAATCACTTTGTCTGTATCCAGGTT	2573
ID-715-2-non	TATGCAGACTTTTAAACTGGACAGTATT	9809			ID-715-2-non	TATGCAGACTTTTAAACTGGACAGTATT	8214
ID-715-3-non	TTCCTGACTAAAACCCTTGTCTGTATTC	1602			ID-715-3-non	TTCCTGACTAAAACCCTTGTCTGTATTC	2637
ID-715-4-non	ACAATTGGTCACACAGCAGCAGATACCA	2822			ID-715-4-non	ACAATTGGTCACACAGCAGCAGATACCA	3162
ID-715-5-non	TGAGGTAGGATCGTATTCTTGCAACAGC	554			ID-715-5-non	TGAGGTAGGATCGTATTCTTGCAACAGC	432
ID-715-6-non	GTATGGATGCAGTGACTCAGAAGGAATG	260			ID-715-6-non	GTATGGATGCAGTGACTCAGAAGGAATG	218
ID-715-7-non	GAGGAGGTAAGGAGTCTGCAGTTAAGCA	2122			ID-715-7-non	GAGGAGGTAAGGAGTCTGCAGTTAAGCA	2696
ID-715-8-non	TATCATAAGGTGTACAGGCTACATTCAG	4990			ID-715-8-non	TATCATAAGGTGTACAGGCTACATTCAG	4075
ID-715-9-non	CTCCTATCTAGGACATTAATGGCTTGCC	2080			ID-715-9-non	CTCCTATCTAGGACATTAATGGCTTGCC	1948
ID-715-10-non	AATGGATGCATCAGGTATGAGGAACCTC	1595			ID-715-10-non	AATGGATGCATCAGGTATGAGGAACCTC	3190
ID-687-1-non	TTCTAGTGCTTAAGTGGATGTCAAGATG	786			ID-687-1-non	TTCTAGTGCTTAAGTGGATGTCAAGATG	684
ID-687-2-non	TCTAGTGAGCTCAGGGCTTCATCCTGTA	8515			ID-687-2-non	TCTAGTGAGCTCAGGGCTTCATCCTGTA	7851
ID-687-3-non	TCCTTAGGATTGCTCATCTGAATGGCTG	2127			ID-687-3-non	TCCTTAGGATTGCTCATCTGAATGGCTG	2089
ID-687-4-non	TAACAACAGGCGCCAAGTTAGGTGCTGG	9563			ID-687-4-non	TAACAACAGGCGCCAAGTTAGGTGCTGG	7342
ID-687-5-non	TTCCGCCACTGAGGGGCTTCCAATGTTA	9065			ID-687-5-non	TTCCGCCACTGAGGGGCTTCCAATGTTA	7879
ID-687-6-non	AGGAGCTCCTGAAGTAGGCCTGAAGCTT	737			ID-687-6-non	AGGAGCTCCTGAAGTAGGCCTGAAGCTT	447
ID-687-7-non	ACAGAACCTGAGTACAGGAATCAGCAAG	3550			ID-687-7-non	ACAGAACCTGAGTACAGGAATCAGCAAG	3036
ID-687-8-non	GCAATGCCAGTCACAAGTAGAACTATGG	2058			ID-687-8-non	GCAATGCCAGTCACAAGTAGAACTATGG	1614
ID-687-9-non	GAGGTGCATCTCTAAGACATAGCAATGG	3959			ID-687-9-non	GAGGTGCATCTCTAAGACATAGCAATGG	2681
ID-687-10-non	GAGGCTAGTTCGGTCTTGCTTGCATAGT	4472			ID-687-10-non	GAGGCTAGTTCGGTCTTGCTTGCATAGT	2481
ID-69-1-non	TGTCACTACATGGCGCAATCAGGCAAGG	5335			ID-69-1-non	TGTCACTACATGGCGCAATCAGGCAAGG	4125
ID-69-2-non	AACAGACGGTGGCTACAGATCTGGAATT	2138			ID-69-2-non	AACAGACGGTGGCTACAGATCTGGAATT	2466
ID-69-3-non	ACTGGTGACTTGGAATACAGGATGAACC	1402			ID-69-3-non	ACTGGTGACTTGGAATACAGGATGAACC	1179
ID-69-4-non	ATTGCTGAAGTAGGTAGCACTCATGCTG	864			ID-69-4-non	ATTGCTGAAGTAGGTAGCACTCATGCTG	488
ID-69-5-non	TTATCAACCTTAAGACTAGCCTAGTTGC	3178			ID-69-5-non	TTATCAACCTTAAGACTAGCCTAGTTGC	3057
ID-69-6-non	TTCGACCTTAGGGCTAGGAGGAACTAGG	16333			ID-69-6-non	TTCGACCTTAGGGCTAGGAGGAACTAGG	12798
ID-69-7-non	ATCAACCAGCGCGGTCACCTGATGTTAC	3273			ID-69-7-non	ATCAACCAGCGCGGTCACCTGATGTTAC	2371
ID-69-8-non	CCATAGCAGAACATTCAAGACAGATCTG	2373			ID-69-8-non	CCATAGCAGAACATTCAAGACAGATCTG	1725
ID-69-9-non	ATTCTTCCATGGGACTCAAGGTCTAAGG	5185			ID-69-9-non	ATTCTTCCATGGGACTCAAGGTCTAAGG	4552
ID-69-10-non	TCTAACAGTTCAGCGGCTATTACTAGCG	115			ID-69-10-non	TCTAACAGTTCAGCGGCTATTACTAGCG	17
ID-73-1-non	GGTTCTGATGAAGTGAATAGTCTTATGG	3069			ID-73-1-non	GGTTCTGATGAAGTGAATAGTCTTATGG	2492
ID-73-2-non	TAAGTGATAGACCTCAGAAGGCAGTAGG	15076			ID-73-2-non	TAAGTGATAGACCTCAGAAGGCAGTAGG	11991
ID-73-3-non	CACTGCAGCTTACTGTAAGCTCCTTGTC	1226			ID-73-3-non	CACTGCAGCTTACTGTAAGCTCCTTGTC	940
ID-73-4-non	AATGAGTTGGCCTAAGTCTATTCCAAGC	1510			ID-73-4-non	AATGAGTTGGCCTAAGTCTATTCCAAGC	958
ID-73-5-non	TTATGGTAGCTAACAGACATTGCCACTT	1663			ID-73-5-non	TTATGGTAGCTAACAGACATTGCCACTT	1240
ID-73-6-non	TTCCAGCTACTGTCGCCTACTATTGGAA	9820			ID-73-6-non	TTCCAGCTACTGTCGCCTACTATTGGAA	6933
ID-73-7-non	GGCACTTAGCATGAATCTTAGCTGGCAT	3610			ID-73-7-non	GGCACTTAGCATGAATCTTAGCTGGCAT	2972
ID-73-8-non	GTCTAGTTCTTTTATTCTAGTCATCTTG	1108			ID-73-8-non	GTCTAGTTCTTTTATTCTAGTCATCTTG	635
ID-73-9-non	CTTCTACTACTTGATATTCAGAAGCAGG	11610			ID-73-9-non	CTTCTACTACTTGATATTCAGAAGCAGG	8952
ID-73-10-non	CCTAGTTGTAGGCGGATGTTGAGCACTG	863			ID-73-10-non	CCTAGTTGTAGGCGGATGTTGAGCACTG	729
ID-556-1-non	CTCATTGTATGAGGCGCCAGGAACTGAT	8547			ID-556-1-non	CTCATTGTATGAGGCGCCAGGAACTGAT	6091
ID-556-2-non	TATTACCAACTTAAGCCGCTGATAAGGA	8783			ID-556-2-non	TATTACCAACTTAAGCCGCTGATAAGGA	7875
ID-556-3-non	TTGCTTGATTAAACGGATGGCACTTATG	2441			ID-556-3-non	TTGCTTGATTAAACGGATGGCACTTATG	2014
ID-556-4-non	TGATGAGCGAACCTATCACTGATGAGTC	1873			ID-556-4-non	TGATGAGCGAACCTATCACTGATGAGTC	1599
ID-556-5-non	GAAGTCACTACGTATGATTGATGTTCAG	4037			ID-556-5-non	GAAGTCACTACGTATGATTGATGTTCAG	2478
ID-556-6-non	ATGTAAGCACTTACCAACCAGGTAATTG	644			ID-556-6-non	ATGTAAGCACTTACCAACCAGGTAATTG	769
ID-556-7-non	GGATAGGTGGACTTCCAATTCTAGCTTG	206			ID-556-7-non	GGATAGGTGGACTTCCAATTCTAGCTTG	158
ID-556-8-non	GAGTTGAGGAATGCCATGAAGTCCTGTA	5064			ID-556-8-non	GAGTTGAGGAATGCCATGAAGTCCTGTA	3269
ID-556-9-non	GAGCAGTGCTCGGATGACTGAAGGCTCC	1873			ID-556-9-non	GAGCAGTGCTCGGATGACTGAAGGCTCC	1216
ID-556-10-non	GCGGCTTCCGTACGCAGGTACTACCTGT	3414			ID-556-10-non	GCGGCTTCCGTACGCAGGTACTACCTGT	3010
ID328-1-non	ATGGTACTTGATTCGGACCTTATTGGAG	2997			ID328-1-non	ATGGTACTTGATTCGGACCTTATTGGAG	2105
ID328-2-non	TGAGGCTCGATTTGAGAATTGCATGGTG	1561			ID328-2-non	TGAGGCTCGATTTGAGAATTGCATGGTG	1416
ID328-3-non	AGTAATGCCTTTCCGGTTGTCCTTCCTT	2436			ID328-3-non	AGTAATGCCTTTCCGGTTGTCCTTCCTT	2136
ID328-4-non	TCCTCATGAGTAGACAACCTTGGAACTT	2188			ID328-4-non	TCCTCATGAGTAGACAACCTTGGAACTT	1783
ID328-5-non	GCAACTGTCAATCCATCCTCATGCCATA	3717			ID328-5-non	GCAACTGTCAATCCATCCTCATGCCATA	2657
ID328-6-non	GGTAACAGATGAAGGTGGTAACATACTT	916			ID328-6-non	GGTAACAGATGAAGGTGGTAACATACTT	705
ID328-7-non	CTGAACCTGCACCATGAGTGCATCAATT	1839			ID328-7-non	CTGAACCTGCACCATGAGTGCATCAATT	837
ID328-8-non	GTCGGTACATTGTGTAGCATCTTCCATG	905			ID328-8-non	GTCGGTACATTGTGTAGCATCTTCCATG	616
ID328-9-non	GTTGGCAGGTTGAGTTACAAGGAACAGA	6168			ID328-9-non	GTTGGCAGGTTGAGTTACAAGGAACAGA	4934
ID328-10-non	ACCTGGCACTCGAATAGTTCAGCTCATT	1742			ID328-10-non	ACCTGGCACTCGAATAGTTCAGCTCATT	1407
* Supplementary Table 1 (tab “Non_overlapping_human_vlincRNAs” ) from St Laurent G, Shtokalo D, Dong B, Tackett M, Fan X, Lazorthes S, Nicolas E, Sang N, Triche T, McCaffrey T, et al: VlincRNAs controlled by retroviral elements are a hallmark of pluripotency and cancer. Genome Biology 2013, 14:R73.
